# Supplementary material for: Global Trends in Research on Biological Control Agents of Drosophila suzukii: A Systematic Review
Source: Insects. 2025 Jan 30;16(2):133. doi: 10.3390/insects16020133 (PMC11856837; doi:10.3390/insects16020133)
Supplement: Supplementary file 1 [file insects-16-00133-s001.zip]

Archive with 2 entries (2 files):
- insects-3355079-File S1.pdf
- insects-3355079-File S2.xlsx
