# Supplementary material for: Global Trends in Research on Biological Control Agents of Drosophila suzukii: A Systematic Review
Source: Insects. 2025 Jan 30;16(2):133. doi: 10.3390/insects16020133 (PMC11856837; doi:10.3390/insects16020133)
Supplement: Supplementary file 1 [file insects-16-00133-s001.zip › insects-3355079-File S2.xlsx]

## Sheet: presençaBCAs
ArticleID	parasitoids	predators	bacteria	viruses	fungi	nematodes
ABRAM PK, 2020	1	0	0	0	0	0	10.3897/jhr.78.55026
ABRAM PK, 2022a	1	0	0	0	0	0	10.1093/ee/nvac019
ABRAM PK, 2022b	1	0	0	0	0	0	10.1093/jee/toab237
AKASAKA N, 2017	0	0	1	0	0	0	10.1016/j.jbiosc.2016.06.014
ALAWAMLEH A, 2021	0	0	1	0	0	0	10.3390/insects12020153
ALNAJJAR G, 2017	0	0	0	0	1	0	110.3954/1523-5475-33.1.111
AMIRESMAEILI N, 2018	1	0	0	0	0	0	See title in the 'references' tab
AMIRESMAEILI N, 2020	1	0	0	0	0	0	10.1016/j.jinsphys.2020.104087
BALLMAN ES, 2017	0	1	0	0	0	0	10.1093/jee/tox233
BECHER PG, 2018	0	0	0	0	1	0	10.1007/s10340-017-0915-3
BEDINI S, 2020	0	0	1	0	0	0	10.1016/j.jip.2020.107493
BEERS EH, 2022	1	0	0	0	0	0	10.3897/jhr.91.82812
BIANCHERI MJ, 2022	1	0	0	0	0	0	10.1093/ee/nvac085
BIANCHERI MJ, 2023	1	0	0	0	0	0	10.3390/insects14030222
BIGANSKI S, 2017	0	0	1	0	0	0	10.1111/jen.12415
BIGANSKI S, 2020	0	0	0	0	1	0	10.1016/j.jip.2020.107440
BIGANSKI S, 2021	0	0	0	0	1	0	10.1038/s41598-021-89583-9
BING XL, 2018	0	0	1	0	0	0	10.1128/mBio.02199-17
BING XL, 2021	0	0	1	0	0	0	10.1002/ps.6235
BIONDI A, 2017	1	0	0	0	0	0	10.1007/s10905-017-9636-y
BIONDI A, 2021	1	0	0	0	0	0	10.1007/s10340-020-01272-0
BONNEAU P, 2019	1	0	0	0	0	0	10.3390/insects10030068
BOURNE A, 2019	0	1	0	0	0	0	10.1002/ps.5459
BRUNER-MONTERO G, 2023	0	0	0	1	0	0	10.1371/journal.ppat.1010883
BUENO E, 2020	0	0	1	0	0	0	10.1007/s10886-019-01139-4
BUFFINGTON ML, 2020	1	0	0	0	0	0	10.1080/00222933.2020.1754483
CARRAU T, 2018	0	0	0	1	0	0	10.1016/j.jip.2018.04.001
CARRAU T, 2021	0	0	0	1	0	0	10.3390/v13050740
CARRAU T, 2021	0	0	1	0	0	0	10.3390/cells10123320
CARRILLO G, 2015	1	0	0	0	0	0	10.3958/059.040.0118
CARROLL JE, 2023	0	1	0	0	0	0	10.1016/j.cropro.2022.106116
CATTEL J, 2016	0	0	0	1	0	0	10.1111/imb.12245
CATTEL J, 2018	0	0	1	0	0	0	10.1111/1365-2664.13101
CHABERT S, 2012	1	0	0	0	0	0	10.1016/j.biocontrol.2012.05.005
CHANDLER JA, 2014	0	0	1	0	0	0	10.7717/peerj.474
CHEN Q, 2023	1	0	0	0	0	0	10.3390/insects14090748
COLLATZ J, 2021	1	0	0	0	0	0	10.1111/jen.12881
COLOMBARI F, 2020	1	0	0	0	0	0	10.1093/jisesa/ieaa039
COSSENTINE J, 2016	0	0	0	0	1	0	10.1016/j.biocontrol.2016.09.002
COSSENTINE JE, 2017	1	0	0	0	0	0	10.1111/eea.12592
CUTHBERTSON AGS, 2016	0	0	0	0	1	1	10.3390/insects7020024
DA SILVA CS, 2019b	1	0	0	0	0	0	10.1371/journal.pone.0218301
DA SILVA CS, 2019c	1	0	0	0	0	0	10.1038/s41598-019-40256-8
DAANE KM, 2016	1	0	0	0	0	0	10.1007/s10340-016-0740-0
DAANE KM, 2021	1	0	0	0	0	0	10.1007/s10340-021-01368-1
DANCAU T, 2017	1	0	0	0	0	0	10.1080/09583157.2016.1241982
DE LA VEGA GJ, 2021	1	0	0	0	0	0	10.1007/s10886-021-01294-7
DONZELLI BGG, 2017	0	0	0	1	0	0	10.1016/j.fgb.2016.11.005
DOS SANTOS JJ, 2022	0	0	0	0	0	1	10.1093/jee/toac010
DUDZIC JP, 2023	1	0	0	0	0	0	10.5073/JfK.2023.09-10.05
ÐUROVIĆ G, 2021	0	0	1	0	0	0	10.3390/insects12010066
EARLEY NG, 2023	1	0	0	0	0	0	10.3897/jhr.95.89678
ENGLERT C, 2019	0	1	0	0	0	0	10.1111/jen.12613
ESTEBAN-SANTIAGO J, 2021	1	0	0	0	0	0	10.1111/eea.13026
EVANS BG, 2021	0	0	0	0	0	1	10.1080/09583157.2020.1846682
FELLIN L, 2023	1	0	0	0	0	0	10.1007/s10526-022-10174-2
FOYE S, 2020	0	0	0	0	0	1	10.1093/jee/toz365
FUNES CF, 2020	1	0	0	0	0	0	10.25085/rsea.790406
GALLAND CD, 2023	0	0	0	0	1	0	10.1127/entomologia/2023/2192
GALLARDO FE, 2022a	1	0	0	0	0	0	10.1007/s13744-021-00912-z
GALLARDO FE, 2022b	1	0	0	0	0	0	10.25085/rsea.810107
GAO HH, 2017	0	0	0	0	1	0	10.1016/j.aspen.2016.12.007
GARCEZ AM, 2023	1	0	0	0	0	0	10.1093/aesa/saad010
GARCIA-CANCINO MD, 2015	1	0	0	0	0	0	10.3958/059.040.0418
GARCIA-CANCINO MD, 2020	1	0	0	0	0	0	10.18474/0749-8004-55.1.87
GARRIDO SILVINA A, 2018	1	0	0	0	0	0	10.25085/rsea.770202
GARRIGA A, 2018	0	0	0	0	0	1	10.1007/s10340-017-0920-6
GARRIGA A, 2020a	0	0	0	0	0	1	10.3390/insects11040210
GARRIGA A, 2020b	0	0	0	0	0	1	10.1007/s10340-019-01182-w
GARRIGA A, 2023	0	0	0	0	0	1	10.1016/j.jip.2022.107870
GIORGINI M, 2019	1	0	0	0	0	0	10.1007/s10340-018-01068-3
GIROD P, 2018a	1	0	0	0	0	0	10.1038/s41598-018-29555-8
GIROD P, 2018b	1	0	0	0	0	0	10.1007/s10340-018-1003-z
GIROD P, 2018c	1	0	0	0	0	0	10.1111/jen.12496
GOMEZ SEGADE CB, 2021	1	0	0	0	0	0	10.25085/rsea.800209
GONZALEZ-CABRERA J, 2019	1	0	0	0	0	0	10.1007/s13744-019-00707-3
GONZALEZ-CABRERA J, 2020	1	0	0	0	0	0	10.3157/021.129.0110
GONZALEZ-CABRERA J, 2021a	1	0	0	0	0	0	See title in the 'references' tab
GONZALEZ-CABRERA J, 2023b	1	0	0	0	0	0	10.1016/j.aspen.2023.102091
GOWTON CM, 2020	1	0	0	0	0	0	10.1038/s41598-020-65189-5
GUERRIERI E, 2016	1	0	0	0	0	0	10.1371/journal.pone.0147382
GUGERLI F, 2019	1	0	0	0	0	0	See title in the 'references' tab
GUTIERREZ-PALOMARES VM, 2021	0	0	0	0	1	0	10.3958/059.046.0406
HAEUSSLING BJM, 2022	1	0	0	0	0	0	10.1038/s41598-022-12993-w
HARO-BARCHIN E, 2018	1	0	0	0	0	0	10.1016/j.baae.2018.07.003
HÄUSSLING BJM, 2021	1	0	0	0	0	0	10.1038/s41598-020-80355-5
HERZ A, 2021	1	0	0	0	0	0	10.3390/insects12070628
HIEBERT N, 2020	0	0	1	0	0	0	10.1016/j.jip.2020.107389
HOGG BN, 2022	1	0	0	0	0	0	10.1016/j.biocontrol.2022.104865
HOUGARDY E, 2019	1	0	0	0	0	0	10.1016/j.biocontrol.2019.104000
HOUGARDY E, 2022	1	0	0	0	0	0	10.1093/ee/nvac083
HUANG J, 2023	1	0	0	0	0	0	10.3897/jhr.96.103160
HUANG W, 2023	1	0	0	0	0	0	10.15666/aeer/2106_55055522
HUEBNER A, 2017	0	0	0	0	0	1	10.1007/s10526-017-9832-x
IACOVONE A, 2018	1	0	0	0	0	0	10.1371/journal.pone.0201573
IBOUH K, 2019	1	0	0	0	1	1	10.1016/j.cropro.2019.104897
ISTAS O, 2023	1	0	0	0	0	0	10.1111/eva.13605
JARRETT BJM, 2022	1	0	0	0	0	0	10.1016/j.biocontrol.2022.104843
KAÇAR G, 2017	1	0	0	0	0	0	10.1371/journal.pone.0183525
KAÇAR G, 2020	1	0	0	0	0	0	10.16970/entoted.607415
KACSOH BZ, 2012	1	0	0	0	0	0	10.1371/journal.pone.0034721
KAMIYAMA MT, 2019	1	1	0	0	0	0	10.1007/s10526-019-09966-w
KASUYA N, 2013	1	0	0	0	0	0	10.1007/s13355-012-0156-0
KNOLL V, 2017	1	0	0	0	0	0	10.1038/srep40697
KREMMER L, 2017	1	0	0	0	0	0	10.3390/insects8040124
KRUGER AP, 2019	1	0	0	0	0	0	10.1007/s13744-019-00705-5
KRUITWAGEN A, 2021	1	0	0	0	0	0	10.1111/eva.13252
LEE KZ, 2017	0	0	0	1	0	0	10.1016/j.jip.2017.06.010
LINDER S, 2022	1	0	0	0	0	0	10.1111/eva.13504
LINSCHEID Y, 2022	0	0	0	1	0	0	10.3390/v14102158
LIU S, 2023	1	0	0	0	0	0	10.3390/metabo13030336
LIU X, 2023	1	0	0	0	0	0	10.3390/insects14050423
MANTILLA AFANADOR JG, 2023	1	0	0	0	0	0	10.3390/insects14080697
MARIANO-MACEDO A, 2020	1	0	0	0	0	0	See title in the 'references' tab
MARTIN J, 2023	1	0	0	0	0	0	10.1111/jen.13182
MASTORE M, 2021	0	0	1	0	0	0	10.3390/insects12070635
MASTORE M, 2021	0	0	1	0	0	1	10.1038/s41598-021-87469-4
MATSUURA A, 2018	1	0	0	0	0	0	10.1007/s13355-017-0527-7
MAZZETTO F, 2015	0	0	1	0	0	0	See title in the 'references' tab
MAZZETTO F, 2016b	1	0	0	0	0	0	10.1007/s10340-016-0746-7
MCPHERSON AE, 2023	0	0	1	0	0	0	10.1002/ece3.10722
MEDD NC, 2018	0	0	0	1	0	0	10.1093/ve/vey009
MILLER B, 2015	1	0	0	0	0	0	See title in the 'references' tab
MODIC Š, 2019	1	0	0	0	0	0	10.14720/aas.2019.113.1.15
NARANJO-LAZARO JM, 2014	0	0	0	0	1	0	10.3958/059.039.0119
NARCISO R, 2023	0	0	1	0	0	0	10.1016/j.biocontrol.2023.105204
NIKOLOULI K, 2020	0	0	1	0	0	0	10.1007/s10340-020-01199-6
NIKOLOULI K, 2021a	0	0	1	0	0	0	10.3390/insects12100923
NOMANO FY, 2015	1	0	0	0	0	0	10.1111/jen.12141
NOMANO FY, 2017	1	0	0	0	0	0	10.1007/s13355-017-0493-0
OLIVEIRA DC, 2021	1	0	0	0	0	0	10.1007/s12600-020-00843-2
PEREZ-GUERRERO S, 2017	0	1	0	0	0	0	10.25100/socolen.v43i2.5950
POYET M, 2013	1	0	0	0	0	0	10.1111/phen.12002
POYET M, 2017	1	0	0	0	0	0	10.1038/srep43696
PRICE BE, 2023	1	0	0	0	0	0	10.1093/ee/nvac095
PUPPATO S, 2020	1	0	0	0	0	0	10.3390/insects11090611
RECHE V, 2021	1	0	0	0	0	0	See title in the 'references' tab
REEVE MA, 2019	1	0	0	0	0	0	10.1093/biomethods/bpz002
RENKEMA JM, 2015	0	1	0	0	0	0	10.1016/j.biocontrol.2015.04.024
RENKEMA JM, 2018	0	1	0	0	0	1	10.1007/s10526-018-9874-8
RHODES EM, 2018	0	0	0	0	1	0	10.1653/024.101.0329
SANCHEZ-GONZALEZ JA, 2020	1	0	0	0	0	0	See title in the 'references' tab
SARIO S, 2021	0	1	0	0	0	0	10.1371/journal.pone.0249673
SCHMIDT JM, 2019	0	1	0	0	0	0	10.1016/j.agee.2018.11.014
SEEHAUSEN ML, 2020	1	0	0	0	0	0	10.1038/s41598-020-76180-5
SEEHAUSEN ML, 2022	1	0	0	0	0	0	10.1007/s10340-022-01487-3
SHAW B, 2023	1	0	0	0	0	0	10.1007/s00436-023-07957-6
SHAWER R, 2018a	0	0	0	0	0	1	10.3390/insects9040148
SIFFERT A, 2021	0	1	0	0	0	0	10.3390/insects12040305
SRIRAM A, 2023	1	0	0	0	0	0	10.1080/09583157.2023.2272227
STACCONI MV, 2019a	1	0	0	0	0	0	10.1007/s10526-018-09914-0
STACCONI MV, 2022	1	0	0	0	0	0	10.3791/63898
STACCONI MVR, 2015	1	0	0	0	0	0	10.1016/j.biocontrol.2015.02.003
STACCONI MVR, 2017	1	0	0	0	0	0	10.1016/j.biocontrol.2017.06.003
STACCONI MVR, 2018	1	0	0	0	0	0	10.1016/j.biocontrol.2017.11.013
TOLEDO-HERNANDEZ R, 2021	1	0	0	0	0	0	10.4289/0013-8797.123.1.230
TSURUDA M, 2023	1	0	0	0	0	0	10.1002/ps.7182
ULMER R, 2021	0	1	0	0	0	0	10.1111/eea.13046
VIEIRA JG, 2020	1	0	0	0	0	0	10.1093/jee/toz270
VIEIRA JGA, 2020	1	0	0	0	0	0	10.1111/jen.12799
WANG J, 2022	1	0	0	0	0	0	10.3390/insects13040390
WANG X, 2016a	1	0	0	0	0	0	10.1007/s10526-016-9720-9
WANG X, 2016b	1	0	0	0	0	0	10.1016/j.biocontrol.2016.02.004
WANG X, 2018a	1	0	0	0	0	0	10.1016/j.biocontrol.2018.02.010
WANG X, 2018b	1	0	0	0	0	0	10.1093/ee/nvy053
WANG X, 2019	1	0	0	0	0	0	10.1016/j.biocontrol.2018.12.003
WANG X, 2020	1	0	0	0	0	0	10.1093/jee/toz265
WANG X, 2021a	1	0	0	0	0	0	10.1127/entomologia/2020/1100
WANG X, 2021b	1	0	0	0	0	0	10.1016/j.biocontrol.2021.104738
WILCHES DM, 2021	0	0	1	0	0	0	10.1139/cjz-2020-0260
WOLF S, 2018	0	1	0	0	0	0	10.1007/s10340-017-0948-7
WOLF S, 2019	1	0	0	0	0	0	10.1007/s10526-019-09933-5
WOLF S, 2020	1	0	0	0	0	0	10.1007/s10340-019-01180-y
WOLF S, 2021	1	0	0	0	0	0	10.1002/ps.6013
WOLTERING SB, 2019	1	0	0	0	0	0	10.3390/insects10060183
WOLTZ JM, 2015	0	1	0	0	0	0	10.1111/jen.12200
WOLTZ JM, 2017	0	1	0	0	0	0	10.1016/j.biocontrol.2017.04.007
YAMAZAKI I, 2023	0	0	0	0	1	0	10.1007/s13355-023-00843-8
YI C, 2020	1	0	0	0	0	0	10.3390/insects11020103
YOUSEF M, 2018	0	0	0	0	1	0	10.1007/s10340-017-0874-8
ZENGIN E, 2019	1	0	0	0	0	0	10.1186/s41938-019-0147-3
ZHANG X, 2020	1	0	0	0	0	0	10.1080/23802359.2020.1732238
ZHOU S, 2019	1	0	0	0	0	0	10.1016/j.cbd.2018.12.005
ZHU CJ, 2017	1	0	0	0	0	0	10.1016/j.aspen.2017.04.008

## Sheet: natural enemies
	parasitoid																																															predator
Article ID	Asobara rufescens	Asobara elongata	Asobara rossica	Asobara tabida	Asobara citri	Asobara unicolorata	Asobara brevicauda	Ganaspis pelleranoi	Ganaspis lutescens	Ganaspis xanthopoda	Ganaspis kimorum or lupini	Ganaspis lupini	Ganaspis kimorum	Ganaspis brasiliensis	Leptopilina victoriae	Leptopilina japonica	Spalangia erythromera	Trichopria drosophilae	Trichopria modesta	Trichopria prema	Trichopria anastrephae	Doryctobracon brasiliensis	Pachycrepoideus vindemiae	Spalangia endius	Leptopilina decemflagella	Leptopilina heterotoma	Asobara japonica	Diglyphus isaea	Muscidifurax raptorellus	Leptopilina clavipes	Leptopilina lasallei	Asobara triangulata	Areotetes striatiferus	Asobara pleuralis	Asobara leveri	Asobara mesocauda	Dieucoila octoflagella	Dieucoila subopaca	Dieucoila Ashmead	Tanycarpa chors	Leptopilina guineaensis	Leptopilina fimbriata	Leptopilina boulardi	Hexacola bonaerensis	Euxestophaga argentinensis	Vrestovia fidenas	Spalangia simplex	Bembidion quadrimaculatum	Pterostichus melanarius
ABRAM PK, 2020	1	0	0	0	0	0	0	0	0	0	0	0	1	0	0	1	0	0	0	0	0	0	0	0	0	0	0	0	0	0	0	0	0	0	0	0	0	0	0	0	0	0	0	0	0	0	0	0	0
ABRAM PK, 2022a	1	0	0	0	0	0	0	0	0	0	0	0	1	0	0	1	1	0	0	0	0	0	0	0	0	0	0	0	0	0	0	0	0	0	0	0	0	0	0	0	0	0	0	0	0	0	0	0	0
ABRAM PK, 2022b	1	0	0	0	0	0	0	0	0	0	0	0	1	0	0	1	0	1	0	0	1	0	1	0	0	1	1	0	0	0	0	0	0	0	0	0	0	0	0	0	0	0	0	0	0	0	0	0	0
AKASAKA N, 2017	0	0	0	0	0	0	0	0	0	0	0	0	0	0	0	0	0	0	0	0	0	0	0	0	0	0	0	0	0	0	0	0	0	0	0	0	0	0	0	0	0	0	0	0	0	0	0	0	0
ALAWAMLEH A, 2021	0	0	0	0	0	0	0	0	0	0	0	0	0	0	0	0	0	0	0	0	0	0	0	0	0	0	0	0	0	0	0	0	0	0	0	0	0	0	0	0	0	0	0	0	0	0	0	0	0
ALNAJJAR G, 2017	0	0	0	0	0	0	0	0	0	0	0	0	0	0	0	0	0	0	0	0	0	0	0	0	0	0	0	0	0	0	0	0	0	0	0	0	0	0	0	0	0	0	0	0	0	0	0	0	0
AMIRESMAEILI N, 2018	0	0	0	0	0	0	0	0	0	0	0	0	0	0	0	0	0	1	0	0	0	0	0	0	0	0	0	0	0	0	0	0	0	0	0	0	0	0	0	0	0	0	0	0	0	0	0	0	0
AMIRESMAEILI N, 2020	0	0	0	0	0	0	0	0	0	0	0	0	0	0	0	0	0	1	0	0	0	0	0	0	0	0	0	0	0	0	0	0	0	0	0	0	0	0	0	0	0	0	0	0	0	0	0	0	0
BALLMAN ES, 2017	0	0	0	0	0	0	0	0	0	0	0	0	0	0	0	0	0	0	0	0	0	0	0	0	0	0	0	0	0	0	0	0	0	0	0	0	0	0	0	0	0	0	0	0	0	0	0	1	1
BECHER PG, 2018	0	0	0	0	0	0	0	0	0	0	0	0	0	0	0	0	0	0	0	0	0	0	0	0	0	0	0	0	0	0	0	0	0	0	0	0	0	0	0	0	0	0	0	0	0	0	0	0	0
BEDINI S, 2020	0	0	0	0	0	0	0	0	0	0	0	0	0	0	0	0	0	0	0	0	0	0	0	0	0	0	0	0	0	0	0	0	0	0	0	0	0	0	0	0	0	0	0	0	0	0	0	0	0
BEERS EH, 2022	0	0	0	0	0	0	0	0	0	0	0	0	1	0	0	1	0	0	0	0	0	0	0	0	0	0	0	0	0	0	0	0	0	0	0	0	0	0	0	0	0	0	0	0	0	0	0	0	0
BIANCHERI MJ, 2022	0	0	0	0	0	0	0	0	0	0	0	0	1	0	0	1	0	0	0	0	0	1	1	1	0	0	0	0	0	0	0	0	0	0	0	0	0	0	0	0	0	0	0	0	0	0	0	0	0
BIANCHERI MJ, 2023	0	0	0	0	0	0	0	0	0	0	0	0	0	0	0	0	0	0	0	0	1	0	1	0	0	0	0	0	0	0	0	0	0	0	0	0	0	0	0	0	0	0	0	0	0	0	0	0	0
BIGANSKI S, 2017	0	0	0	0	0	0	0	0	0	0	0	0	0	0	0	0	0	0	0	0	0	0	0	0	0	0	0	0	0	0	0	0	0	0	0	0	0	0	0	0	0	0	0	0	0	0	0	0	0
BIGANSKI S, 2020	0	0	0	0	0	0	0	0	0	0	0	0	0	0	0	0	0	0	0	0	0	0	0	0	0	0	0	0	0	0	0	0	0	0	0	0	0	0	0	0	0	0	0	0	0	0	0	0	0
BIGANSKI S, 2021	0	0	0	0	0	0	0	0	0	0	0	0	0	0	0	0	0	0	0	0	0	0	0	0	0	0	0	0	0	0	0	0	0	0	0	0	0	0	0	0	0	0	0	0	0	0	0	0	0
BING XL, 2018	0	0	0	0	0	0	0	0	0	0	0	0	0	0	0	0	0	0	0	0	0	0	0	0	0	0	0	0	0	0	0	0	0	0	0	0	0	0	0	0	0	0	0	0	0	0	0	0	0
BING XL, 2021	0	0	0	0	0	0	0	0	0	0	0	0	0	0	0	0	0	0	0	0	0	0	0	0	0	0	0	0	0	0	0	0	0	0	0	0	0	0	0	0	0	0	0	0	0	0	0	0	0
BIONDI A, 2017	0	0	0	0	0	0	0	0	0	0	0	0	0	0	0	0	0	0	0	0	0	0	0	0	0	0	1	0	0	0	0	0	0	0	0	0	0	0	0	0	0	0	0	0	0	0	0	0	0
BIONDI A, 2021	0	0	0	0	0	0	0	0	0	0	0	0	1	0	0	1	0	0	0	0	0	0	0	0	0	0	1	0	0	0	0	0	0	0	0	0	0	0	0	0	0	0	0	0	0	0	0	0	0
BONNEAU P, 2019	0	0	0	0	0	0	0	0	0	0	0	0	0	0	0	0	0	0	0	0	0	0	1	0	0	0	0	1	1	0	0	0	0	0	0	0	0	0	0	0	0	0	0	0	0	0	0	0	0
BOURNE A, 2019	0	0	0	0	0	0	0	0	0	0	0	0	0	0	0	0	0	0	0	0	0	0	0	0	0	0	0	0	0	0	0	0	0	0	0	0	0	0	0	0	0	0	0	0	0	0	0	0	0
BRUNER-MONTERO G, 2023	0	0	0	0	0	0	0	0	0	0	0	0	0	0	0	0	0	0	0	0	0	0	0	0	0	0	0	0	0	0	0	0	0	0	0	0	0	0	0	0	0	0	0	0	0	0	0	0	0
BUENO E, 2020	0	0	0	0	0	0	0	0	0	0	0	0	0	0	0	0	0	0	0	0	0	0	0	0	0	0	0	0	0	0	0	0	0	0	0	0	0	0	0	0	0	0	0	0	0	0	0	0	0
BUFFINGTON ML, 2020	0	0	0	0	0	0	0	0	0	0	0	0	0	0	0	0	0	0	0	0	0	0	0	0	0	0	0	0	0	0	1	0	0	0	0	0	0	0	0	0	0	0	0	0	0	0	0	0	0
CARRAU T, 2018	0	0	0	0	0	0	0	0	0	0	0	0	0	0	0	0	0	0	0	0	0	0	0	0	0	0	0	0	0	0	0	0	0	0	0	0	0	0	0	0	0	0	0	0	0	0	0	0	0
CARRAU T, 2021	0	0	0	0	0	0	0	0	0	0	0	0	0	0	0	0	0	0	0	0	0	0	0	0	0	0	0	0	0	0	0	0	0	0	0	0	0	0	0	0	0	0	0	0	0	0	0	0	0
CARRAU T, 2021	0	0	0	0	0	0	0	0	0	0	0	0	0	0	0	0	0	0	0	0	0	0	0	0	0	0	0	0	0	0	0	0	0	0	0	0	0	0	0	0	0	0	0	0	0	0	0	0	0
CARRILLO G, 2015	0	0	0	0	0	0	0	0	0	0	0	0	0	0	0	0	0	0	0	0	0	0	1	0	0	0	0	0	0	0	0	0	0	0	0	0	0	0	0	0	0	0	0	0	0	0	0	0	0
CARROLL JE, 2023	0	0	0	0	0	0	0	0	0	0	0	0	0	0	0	0	0	0	0	0	0	0	0	0	0	0	0	0	0	0	0	0	0	0	0	0	0	0	0	0	0	0	0	0	0	0	0	0	0
CATTEL J, 2016	0	0	0	0	0	0	0	0	0	0	0	0	0	0	0	0	0	0	0	0	0	0	0	0	0	0	0	0	0	0	0	0	0	0	0	0	0	0	0	0	0	0	0	0	0	0	0	0	0
CATTEL J, 2018	0	0	0	0	0	0	0	0	0	0	0	0	0	0	0	0	0	0	0	0	0	0	0	0	0	0	0	0	0	0	0	0	0	0	0	0	0	0	0	0	0	0	0	0	0	0	0	0	0
CHABERT S, 2012	0	0	0	0	0	0	0	0	0	0	0	0	0	0	0	0	0	1	0	0	0	0	1	0	0	1	1	0	0	0	0	0	0	0	0	0	0	0	0	0	0	0	1	0	0	0	0	0	0
CHANDLER JA, 2014	0	0	0	0	0	0	0	0	0	0	0	0	0	0	0	0	0	0	0	0	0	0	0	0	0	0	0	0	0	0	0	0	0	0	0	0	0	0	0	0	0	0	0	0	0	0	0	0	0
CHEN Q, 2023	0	0	0	0	0	0	0	0	0	0	0	0	0	0	0	0	0	1	0	0	0	0	0	0	0	0	0	0	0	0	0	0	0	0	0	0	0	0	0	0	0	0	0	0	0	0	0	0	0
COLLATZ J, 2021	0	0	0	0	0	0	0	0	0	0	0	0	0	0	0	0	0	1	0	0	0	0	1	0	0	0	0	0	0	0	0	0	0	0	0	0	0	0	0	0	0	0	0	0	0	0	0	0	0
COLOMBARI F, 2020	0	0	0	0	0	0	0	0	0	0	0	0	0	0	0	0	0	1	0	0	0	0	0	0	0	0	0	0	0	0	0	0	0	0	0	0	0	0	0	0	0	0	0	0	0	0	0	0	0
COSSENTINE J, 2016	0	0	0	0	0	0	0	0	0	0	0	0	0	0	0	0	0	0	0	0	0	0	0	0	0	0	0	0	0	0	0	0	0	0	0	0	0	0	0	0	0	0	0	0	0	0	0	0	0
COSSENTINE JE, 2017	0	0	0	0	0	0	0	0	0	0	0	0	0	0	0	0	0	0	0	0	0	0	1	0	0	0	0	0	0	0	0	0	0	0	0	0	0	0	0	0	0	0	0	0	0	0	0	0	0
CUTHBERTSON AGS, 2016	0	0	0	0	0	0	0	0	0	0	0	0	0	0	0	0	0	0	0	0	0	0	0	0	0	0	0	0	0	0	0	0	0	0	0	0	0	0	0	0	0	0	0	0	0	0	0	0	0
DA SILVA CS, 2019b	0	0	0	0	0	0	0	0	0	0	0	0	0	0	0	0	0	0	0	0	0	0	1	0	0	0	0	0	0	0	0	0	0	0	0	0	0	0	0	0	0	0	0	0	0	0	0	0	0
DA SILVA CS, 2019c	0	0	0	0	0	0	0	0	0	0	0	0	0	0	0	0	0	0	0	0	0	0	1	0	0	0	0	0	0	0	0	0	0	0	0	0	0	0	0	0	0	0	0	0	0	0	0	0	0
DAANE KM, 2016	0	0	0	0	0	0	0	0	0	0	0	0	1	0	0	1	0	1	0	0	0	0	1	0	0	0	1	0	0	0	0	0	0	0	0	0	0	0	0	0	0	0	0	0	0	0	0	0	0
DAANE KM, 2021	0	0	0	0	0	0	0	0	0	0	0	0	1	0	0	1	0	0	0	0	0	0	0	0	0	0	1	0	0	0	0	0	0	0	0	0	0	0	0	0	0	0	0	0	0	0	0	0	0
DANCAU T, 2017	0	0	0	0	0	0	0	0	0	0	0	0	0	0	0	0	0	0	0	0	0	0	1	0	0	0	0	0	0	0	0	0	0	0	0	0	0	0	0	0	0	0	0	0	0	0	0	0	0
DE LA VEGA GJ, 2021	0	0	0	0	0	0	0	0	0	0	0	0	0	0	0	0	0	0	0	0	1	0	0	0	0	0	0	0	0	0	0	0	0	0	0	0	0	0	0	0	0	0	0	0	0	0	0	0	0
DONZELLI BGG, 2017	0	0	0	0	0	0	0	0	0	0	0	0	0	0	0	0	0	0	0	0	0	0	0	0	0	0	0	0	0	0	0	0	0	0	0	0	0	0	0	0	0	0	0	0	0	0	0	0	0
DOS SANTOS JJ, 2022	0	0	0	0	0	0	0	0	0	0	0	0	0	0	0	0	0	0	0	0	0	0	0	0	0	0	0	0	0	0	0	0	0	0	0	0	0	0	0	0	0	0	0	0	0	0	0	0	0
DUDZIC JP, 2023	0	0	0	0	0	0	0	0	0	0	0	0	0	0	0	0	0	1	0	0	0	0	1	0	0	0	0	0	0	0	0	0	0	0	0	0	0	0	0	0	0	0	0	0	0	0	0	0	0
ÐUROVIĆ G, 2021	0	0	0	0	0	0	0	0	0	0	0	0	0	0	0	0	0	0	0	0	0	0	0	0	0	0	0	0	0	0	0	0	0	0	0	0	0	0	0	0	0	0	0	0	0	0	0	0	0
EARLEY NG, 2023	0	0	0	0	0	0	0	0	0	0	0	0	1	0	0	1	0	0	0	0	0	0	0	0	0	0	0	0	0	0	0	0	0	0	0	0	0	0	0	0	0	0	0	0	0	0	0	0	0
ENGLERT C, 2019	0	0	0	0	0	0	0	0	0	0	0	0	0	0	0	0	0	0	0	0	0	0	0	0	0	0	0	0	0	0	0	0	0	0	0	0	0	0	0	0	0	0	0	0	0	0	0	0	0
ESTEBAN-SANTIAGO J, 2021	0	0	0	0	0	0	0	0	0	0	0	0	0	0	0	0	0	1	0	0	0	0	0	0	0	0	0	0	0	0	0	0	0	0	0	0	0	0	0	0	0	0	0	0	0	0	0	0	0
EVANS BG, 2021	0	0	0	0	0	0	0	0	0	0	0	0	0	0	0	0	0	0	0	0	0	0	0	0	0	0	0	0	0	0	0	0	0	0	0	0	0	0	0	0	0	0	0	0	0	0	0	0	0
FELLIN L, 2023	0	0	0	0	0	0	0	0	0	0	0	0	1	0	0	0	0	0	0	0	0	0	0	0	0	0	0	0	0	0	0	0	0	0	0	0	0	0	0	0	0	0	0	0	0	0	0	0	0
FOYE S, 2020	0	0	0	0	0	0	0	0	0	0	0	0	0	0	0	0	0	0	0	0	0	0	0	0	0	0	0	0	0	0	0	0	0	0	0	0	0	0	0	0	0	0	0	0	0	0	0	0	0
FUNES CF, 2020	0	0	0	0	0	0	0	0	0	0	0	0	0	0	0	0	0	0	0	0	0	0	1	0	0	0	0	0	0	0	0	0	0	0	0	0	0	0	0	0	0	0	0	0	0	0	0	0	0
GALLAND CD, 2023	0	0	0	0	0	0	0	0	0	0	0	0	0	0	0	0	0	0	0	0	0	0	0	0	0	0	0	0	0	0	0	0	0	0	0	0	0	0	0	0	0	0	0	0	0	0	0	0	0
GALLARDO FE, 2022a	0	0	0	0	0	0	0	0	0	0	0	0	0	1	0	0	0	0	0	0	0	0	0	0	0	0	0	0	0	0	0	0	0	0	0	0	0	0	0	0	0	0	0	0	0	0	0	0	0
GALLARDO FE, 2022b	0	0	0	0	0	0	0	1	0	0	0	0	0	0	0	0	0	0	0	0	1	0	1	0	0	0	0	0	0	0	0	0	0	0	0	0	0	0	0	0	0	0	1	1	1	0	0	0	0
GAO HH, 2017	0	0	0	0	0	0	0	0	0	0	0	0	0	0	0	0	0	0	0	0	0	0	0	0	0	0	0	0	0	0	0	0	0	0	0	0	0	0	0	0	0	0	0	0	0	0	0	0	0
GARCEZ AM, 2023	0	0	0	0	0	0	0	0	0	0	0	0	0	0	0	0	0	0	0	0	1	0	1	0	0	0	0	0	0	0	0	0	0	0	0	0	0	0	0	0	0	0	0	0	0	0	0	0	0
GARCIA-CANCINO MD, 2015	0	0	0	0	0	0	0	0	0	0	0	0	0	0	0	0	0	1	0	0	0	0	1	0	0	0	0	0	0	0	0	0	0	0	0	0	0	0	0	0	0	0	1	0	0	0	1	0	0
GARCIA-CANCINO MD, 2020	0	0	0	0	0	0	0	0	0	0	0	0	0	0	0	0	0	1	0	0	0	0	1	0	0	0	0	0	0	0	0	0	0	0	0	0	0	0	0	0	0	0	0	0	0	0	0	0	0
GARRIDO SILVINA A, 2018	0	0	0	0	0	0	0	0	0	0	0	0	0	0	0	0	0	0	0	0	0	0	0	0	0	0	0	0	0	0	0	0	0	0	0	0	0	0	0	0	0	0	1	0	0	0	0	0	0
GARRIGA A, 2018	0	0	0	0	0	0	0	0	0	0	0	0	0	0	0	0	0	0	0	0	0	0	0	0	0	0	0	0	0	0	0	0	0	0	0	0	0	0	0	0	0	0	0	0	0	0	0	0	0
GARRIGA A, 2020a	0	0	0	0	0	0	0	0	0	0	0	0	0	0	0	0	0	0	0	0	0	0	0	0	0	0	0	0	0	0	0	0	0	0	0	0	0	0	0	0	0	0	0	0	0	0	0	0	0
GARRIGA A, 2020b	0	0	0	0	0	0	0	0	0	0	0	0	0	0	0	0	0	0	0	0	0	0	0	0	0	0	0	0	0	0	0	0	0	0	0	0	0	0	0	0	0	0	0	0	0	0	0	0	0
GARRIGA A, 2023	0	0	0	0	0	0	0	0	0	0	0	0	0	0	0	0	0	0	0	0	0	0	0	0	0	0	0	0	0	0	0	0	0	0	0	0	0	0	0	0	0	0	0	0	0	0	0	0	0
GIORGINI M, 2019	0	0	0	0	0	0	1	0	0	0	1	0	0	0	0	1	0	1	0	0	0	0	1	0	1	0	0	0	0	0	0	0	0	0	0	0	0	0	0	0	0	0	0	0	0	0	0	0	0
GIROD P, 2018a	0	0	0	0	0	0	0	0	0	0	0	0	1	0	0	1	0	0	0	0	0	0	0	0	0	0	0	0	0	0	0	1	1	1	0	1	0	0	0	1	0	0	0	0	0	0	0	0	0
GIROD P, 2018b	0	0	0	0	0	0	0	0	0	0	1	0	0	0	0	1	0	0	0	0	0	0	0	0	0	1	1	0	0	0	0	0	0	0	0	0	0	0	0	0	0	0	0	0	0	0	0	0	0
GIROD P, 2018c	0	0	0	0	0	0	0	0	0	0	1	0	0	0	0	1	0	0	0	0	0	0	0	0	0	1	1	0	0	0	0	0	0	0	0	0	0	0	0	0	0	0	0	0	0	0	0	0	0
GOMEZ SEGADE CB, 2021	0	0	0	0	0	0	0	0	0	0	0	0	0	0	0	0	0	0	0	0	0	0	0	1	0	0	0	0	0	0	0	0	0	0	0	0	0	0	0	0	0	0	0	0	0	0	0	0	0
GONZALEZ-CABRERA J, 2019	0	0	0	0	0	0	0	0	0	0	0	0	0	0	0	0	0	1	0	0	0	0	0	0	0	0	0	0	0	0	0	0	0	0	0	0	0	0	0	0	0	0	1	0	0	0	0	0	0
GONZALEZ-CABRERA J, 2020	0	0	0	0	0	0	0	0	0	0	0	0	0	1	0	0	0	0	0	0	0	0	0	0	0	0	0	0	0	0	0	0	0	0	0	0	0	0	0	0	0	0	0	0	0	0	0	0	0
GONZALEZ-CABRERA J, 2021a	0	0	0	0	0	0	0	0	0	0	0	0	0	0	0	0	0	1	0	0	0	0	0	0	0	0	0	0	0	0	0	0	0	0	0	0	0	0	0	0	0	0	0	0	0	0	0	0	0
GONZALEZ-CABRERA J, 2023b	0	0	0	0	0	0	0	0	0	0	0	0	0	0	0	0	0	1	0	0	0	0	0	0	0	0	0	0	0	0	0	0	0	0	0	0	0	0	0	0	0	0	0	0	0	0	0	0	0
GOWTON CM, 2020	0	0	0	0	0	0	0	0	0	0	0	0	0	0	0	0	0	0	0	0	0	0	1	0	0	0	0	0	0	0	0	0	0	0	0	0	0	0	0	0	0	0	0	0	0	0	0	0	0
GUERRIERI E, 2016	0	1	0	0	0	1	1	0	0	0	0	0	0	0	0	0	0	0	0	0	0	0	0	0	0	0	1	0	0	0	0	1	0	0	1	1	0	0	0	0	0	0	0	0	0	0	0	0	0
GUGERLI F, 2019	0	0	0	0	0	0	0	0	0	0	0	0	0	0	0	0	0	1	0	0	0	0	0	0	0	0	0	0	0	0	0	0	0	0	0	0	0	0	0	0	0	0	0	0	0	0	0	0	0
GUTIERREZ-PALOMARES VM, 2021	0	0	0	0	0	0	0	0	0	0	0	0	0	0	0	0	0	0	0	0	0	0	0	0	0	0	0	0	0	0	0	0	0	0	0	0	0	0	0	0	0	0	0	0	0	0	0	0	0
HAEUSSLING BJM, 2022	0	0	0	0	0	0	0	0	0	0	0	0	0	0	0	0	0	1	0	0	0	0	0	0	0	0	0	0	0	0	0	0	0	0	0	0	0	0	0	0	0	0	0	0	0	0	0	0	0
HARO-BARCHIN E, 2018	0	0	0	0	0	0	0	0	0	0	0	0	0	0	0	0	0	0	0	0	0	0	1	0	0	1	0	0	0	0	0	0	0	0	0	0	0	0	0	0	0	1	0	0	0	0	0	0	0
HÄUSSLING BJM, 2021	0	0	0	0	0	0	0	0	0	0	0	0	0	0	0	0	0	1	0	0	0	0	0	0	0	0	0	0	0	0	0	0	0	0	0	0	0	0	0	0	0	0	0	0	0	0	0	0	0
HERZ A, 2021	0	0	0	0	0	0	0	0	0	0	0	0	0	0	0	0	0	1	0	0	0	0	0	0	0	0	0	0	0	0	0	0	0	0	0	0	0	0	0	0	0	0	0	0	0	0	0	0	0
HIEBERT N, 2020	0	0	0	0	0	0	0	0	0	0	0	0	0	0	0	0	0	0	0	0	0	0	0	0	0	0	0	0	0	0	0	0	0	0	0	0	0	0	0	0	0	0	0	0	0	0	0	0	0
HOGG BN, 2022	0	0	0	0	0	0	0	0	0	0	0	0	0	0	0	0	0	0	0	0	0	0	1	0	0	0	0	0	0	0	0	0	0	0	0	0	0	0	0	0	0	0	0	0	0	0	0	0	0
HOUGARDY E, 2019	0	0	0	0	0	0	0	0	0	0	0	0	1	0	0	1	0	0	0	0	0	0	0	0	0	0	0	0	0	0	0	0	0	0	0	0	0	0	0	0	0	0	0	0	0	0	0	0	0
HOUGARDY E, 2022	0	0	0	0	0	0	0	0	0	0	0	0	0	0	0	0	0	1	0	0	0	0	1	0	0	0	0	0	0	0	0	0	0	0	0	0	0	0	0	0	0	0	0	0	0	0	0	0	0
HUANG J, 2023	0	0	0	0	0	0	0	0	0	0	0	0	0	0	0	0	0	0	0	0	0	0	1	0	0	1	0	0	0	0	0	0	0	0	0	0	0	0	0	0	0	0	1	0	0	0	0	0	0
HUANG W, 2023	0	0	0	0	0	0	0	0	0	0	0	0	0	0	0	1	0	1	0	0	0	0	1	0	0	0	0	0	0	0	0	0	0	0	0	0	0	0	0	0	0	0	0	0	0	0	0	0	0
HUEBNER A, 2017	0	0	0	0	0	0	0	0	0	0	0	0	0	0	0	0	0	0	0	0	0	0	0	0	0	0	0	0	0	0	0	0	0	0	0	0	0	0	0	0	0	0	0	0	0	0	0	0	0
IACOVONE A, 2018	0	0	0	0	0	0	0	0	0	0	0	0	0	0	1	0	0	0	0	0	0	0	0	0	0	1	1	0	0	0	0	0	0	0	0	0	0	0	0	0	0	0	1	0	0	0	0	0	0
IBOUH K, 2019	0	0	0	0	0	0	0	0	0	0	0	0	0	0	0	0	0	1	0	0	0	0	1	0	0	1	0	0	0	0	0	0	0	0	0	0	0	0	0	0	0	0	0	0	0	0	0	0	0
ISTAS O, 2023	0	0	0	0	0	0	0	0	0	0	0	0	1	0	0	0	0	1	0	0	0	0	0	0	0	0	0	0	0	0	0	0	0	0	0	0	0	0	0	0	0	0	0	0	0	0	0	0	0
JARRETT BJM, 2022	0	0	0	0	0	0	0	0	0	0	0	0	0	0	0	0	0	1	0	0	0	0	1	0	0	0	0	0	0	0	0	0	0	0	0	0	0	0	0	0	0	0	0	0	0	0	0	0	0
KAÇAR G, 2017	0	0	0	0	0	0	0	0	0	0	0	0	0	0	0	0	0	1	0	0	0	0	1	0	0	0	0	0	0	0	0	0	0	0	0	0	0	0	0	0	0	0	0	0	0	0	0	0	0
KAÇAR G, 2020	0	0	0	0	0	0	0	0	0	0	0	0	0	0	0	0	0	1	0	0	0	0	1	0	0	1	0	0	0	0	0	0	0	0	0	0	0	0	0	0	0	0	1	0	0	0	0	0	0
KACSOH BZ, 2012	0	0	0	1	1	0	0	0	0	1	0	0	0	0	1	0	0	1	0	0	0	0	0	0	0	1	1	0	0	1	0	0	0	1	0	0	0	0	0	0	1	0	1	0	0	0	0	0	0
KAMIYAMA MT, 2019	0	0	0	0	0	0	0	0	0	0	0	0	0	0	0	0	0	0	0	0	0	0	0	0	0	0	0	0	0	0	0	0	0	0	0	0	0	0	0	0	0	0	0	0	0	0	0	0	0
KASUYA N, 2013	0	0	0	0	0	0	0	0	1	1	0	0	0	0	0	1	0	0	0	0	0	0	0	0	0	0	0	0	0	0	0	0	0	0	0	0	0	0	0	0	0	0	0	0	0	0	0	0	0
KNOLL V, 2017	0	0	0	1	0	0	0	0	0	0	0	0	0	0	0	0	1	1	0	0	0	0	1	0	0	1	0	0	0	0	0	0	0	0	0	0	0	0	0	0	0	0	1	0	0	1	0	0	0
KREMMER L, 2017	0	0	0	0	0	0	0	0	0	0	0	0	0	0	0	0	0	1	0	0	0	0	1	0	0	0	0	0	0	0	0	0	0	0	0	0	0	0	0	0	0	0	0	0	0	0	0	0	0
KRUGER AP, 2019	0	0	0	0	0	0	0	0	0	0	0	0	0	0	0	0	0	0	0	0	1	0	0	0	0	0	0	0	0	0	0	0	0	0	0	0	0	0	0	0	0	0	0	0	0	0	0	0	0
KRUITWAGEN A, 2021	0	0	0	0	0	0	0	0	0	0	0	0	0	0	0	0	0	0	0	0	0	0	0	0	0	1	0	0	0	0	0	0	0	0	0	0	0	0	0	0	0	0	0	0	0	0	0	0	0
LEE KZ, 2017	0	0	0	0	0	0	0	0	0	0	0	0	0	0	0	0	0	0	0	0	0	0	0	0	0	0	0	0	0	0	0	0	0	0	0	0	0	0	0	0	0	0	0	0	0	0	0	0	0
LINDER S, 2022	0	0	0	0	0	0	0	0	0	0	0	0	0	0	0	0	0	1	0	0	0	0	1	0	0	0	0	0	0	0	0	0	0	0	0	0	0	0	0	0	0	0	0	0	0	0	0	0	0
LINSCHEID Y, 2022	0	0	0	0	0	0	0	0	0	0	0	0	0	0	0	0	0	0	0	0	0	0	0	0	0	0	0	0	0	0	0	0	0	0	0	0	0	0	0	0	0	0	0	0	0	0	0	0	0
LIU S, 2023	0	0	0	0	0	0	0	0	0	0	0	0	0	0	0	0	0	0	0	0	0	0	0	0	0	0	1	0	0	0	0	0	0	0	0	0	0	0	0	0	0	0	0	0	0	0	0	0	0
LIU X, 2023	0	0	0	0	0	0	0	0	0	0	0	0	0	0	0	0	0	1	0	0	0	0	0	0	0	0	0	0	0	0	0	0	0	0	0	0	0	0	0	0	0	0	0	0	0	0	0	0	0
MANTILLA AFANADOR JG, 2023	0	0	0	0	0	0	0	0	0	0	0	0	0	0	0	0	0	0	0	0	1	0	0	0	0	0	0	0	0	0	0	0	0	0	0	0	0	0	0	0	0	0	0	0	0	0	0	0	0
MARIANO-MACEDO A, 2020	0	0	0	0	0	0	0	0	0	0	0	0	0	0	0	0	0	0	0	0	0	0	1	0	0	0	0	0	0	0	0	0	0	0	0	0	0	0	0	0	0	0	0	0	0	0	0	0	0
MARTIN J, 2023	0	0	0	0	0	0	0	0	0	0	0	0	0	0	0	1	0	0	0	0	0	0	0	0	0	0	0	0	0	0	0	0	0	0	0	0	0	0	0	0	0	0	0	0	0	0	0	0	0
MASTORE M, 2021	0	0	0	0	0	0	0	0	0	0	0	0	0	0	0	0	0	0	0	0	0	0	0	0	0	0	0	0	0	0	0	0	0	0	0	0	0	0	0	0	0	0	0	0	0	0	0	0	0
MASTORE M, 2021	0	0	0	0	0	0	0	0	0	0	0	0	0	0	0	0	0	0	0	0	0	0	0	0	0	0	0	0	0	0	0	0	0	0	0	0	0	0	0	0	0	0	0	0	0	0	0	0	0
MATSUURA A, 2018	1	0	0	0	0	0	0	0	0	0	0	0	1	0	0	1	0	0	0	0	0	0	0	0	0	0	0	0	0	0	0	0	0	0	0	0	0	0	0	0	0	0	0	0	0	0	0	0	0
MAZZETTO F, 2015	0	0	0	0	0	0	0	0	0	0	0	0	0	0	0	0	0	0	0	0	0	0	0	0	0	0	0	0	0	0	0	0	0	0	0	0	0	0	0	0	0	0	0	0	0	0	0	0	0
MAZZETTO F, 2016b	0	0	0	1	0	0	0	0	0	0	0	0	0	0	0	0	1	1	0	0	0	0	1	0	0	1	0	0	0	0	0	0	0	0	0	0	0	0	0	0	0	0	1	0	0	0	0	0	0
MCPHERSON AE, 2023	0	0	0	0	0	0	0	0	0	0	0	0	0	0	0	0	0	0	0	0	0	0	0	0	0	0	0	0	0	0	0	0	0	0	0	0	0	0	0	0	0	0	0	0	0	0	0	0	0
MEDD NC, 2018	0	0	0	0	0	0	0	0	0	0	0	0	0	0	0	0	0	0	0	0	0	0	0	0	0	0	0	0	0	0	0	0	0	0	0	0	0	0	0	0	0	0	0	0	0	0	0	0	0
MILLER B, 2015	0	0	0	0	0	0	0	0	0	0	0	0	0	0	0	0	0	1	0	0	0	0	1	0	0	1	0	0	0	0	0	0	0	0	0	0	0	0	0	0	0	0	0	0	0	0	0	0	0
MODIC Š, 2019	0	0	0	0	0	0	0	0	0	0	0	0	0	0	0	0	0	1	0	0	0	0	0	0	0	1	0	0	0	0	0	0	0	0	0	0	0	0	0	0	0	0	0	0	0	0	0	0	0
NARANJO-LAZARO JM, 2014	0	0	0	0	0	0	0	0	0	0	0	0	0	0	0	0	0	0	0	0	0	0	0	0	0	0	0	0	0	0	0	0	0	0	0	0	0	0	0	0	0	0	0	0	0	0	0	0	0
NARCISO R, 2023	0	0	0	0	0	0	0	0	0	0	0	0	0	0	0	0	0	0	0	0	0	0	0	0	0	0	0	0	0	0	0	0	0	0	0	0	0	0	0	0	0	0	0	0	0	0	0	0	0
NIKOLOULI K, 2020	0	0	0	0	0	0	0	0	0	0	0	0	0	0	0	0	0	0	0	0	0	0	0	0	0	0	0	0	0	0	0	0	0	0	0	0	0	0	0	0	0	0	0	0	0	0	0	0	0
NIKOLOULI K, 2021a	0	0	0	0	0	0	0	0	0	0	0	0	0	0	0	0	0	0	0	0	0	0	0	0	0	0	0	0	0	0	0	0	0	0	0	0	0	0	0	0	0	0	0	0	0	0	0	0	0
NOMANO FY, 2015	1	0	1	1	0	0	0	0	0	0	0	0	0	0	0	0	0	0	0	0	0	0	0	0	0	0	1	0	0	0	0	0	0	1	1	0	0	0	0	0	0	0	0	0	0	0	0	0	0
NOMANO FY, 2017	0	0	0	0	0	0	0	0	0	0	0	1	1	1	0	0	0	0	0	0	0	0	0	0	0	0	0	0	0	0	0	0	0	0	0	0	0	0	0	0	0	0	0	0	0	0	0	0	0
OLIVEIRA DC, 2021	0	0	0	0	0	0	0	0	0	0	0	0	0	0	0	0	0	0	0	0	1	0	1	0	0	0	0	0	0	0	0	0	0	0	0	0	0	0	0	0	0	0	0	0	0	0	0	0	0
PEREZ-GUERRERO S, 2017	0	0	0	0	0	0	0	0	0	0	0	0	0	0	0	0	0	0	0	0	0	0	0	0	0	0	0	0	0	0	0	0	0	0	0	0	0	0	0	0	0	0	0	0	0	0	0	0	0
POYET M, 2013	0	0	0	0	0	0	0	0	0	0	0	0	0	0	0	0	0	0	0	0	0	0	0	0	0	1	1	0	0	0	0	0	0	0	0	0	0	0	0	0	0	0	0	0	0	0	0	0	0
POYET M, 2017	0	0	0	0	0	0	0	0	0	0	0	0	0	0	0	0	0	0	0	0	0	0	0	0	0	0	0	0	0	0	0	0	0	0	0	0	0	0	0	0	0	0	0	0	0	0	0	0	0
PRICE BE, 2023	0	0	0	0	0	0	0	0	0	0	0	0	0	0	0	0	0	0	0	0	0	0	1	0	0	0	0	0	0	0	0	0	0	0	0	0	0	0	0	0	0	0	0	0	0	0	0	0	0
PUPPATO S, 2020	0	0	0	0	0	0	0	0	0	0	0	0	0	0	0	1	0	1	0	0	0	0	1	0	0	0	0	0	0	0	0	0	0	0	0	0	0	0	0	0	0	0	1	0	0	0	0	0	0
RECHE V, 2021	0	0	0	0	0	0	0	0	0	0	0	0	0	0	0	0	0	0	0	0	0	0	0	0	0	0	0	0	0	0	0	0	0	0	0	0	1	1	1	0	0	0	0	0	0	0	0	0	0
REEVE MA, 2019	0	0	0	0	0	0	0	0	0	0	0	0	0	0	0	0	0	0	0	0	0	0	0	0	0	0	0	0	0	0	0	0	0	0	0	0	0	0	0	0	0	0	0	0	0	0	0	0	0
RENKEMA JM, 2015	0	0	0	0	0	0	0	0	0	0	0	0	0	0	0	0	0	0	0	0	0	0	0	0	0	0	0	0	0	0	0	0	0	0	0	0	0	0	0	0	0	0	0	0	0	0	0	0	0
RENKEMA JM, 2018	0	0	0	0	0	0	0	0	0	0	0	0	0	0	0	0	0	0	0	0	0	0	0	0	0	0	0	0	0	0	0	0	0	0	0	0	0	0	0	0	0	0	0	0	0	0	0	0	0
RHODES EM, 2018	0	0	0	0	0	0	0	0	0	0	0	0	0	0	0	0	0	0	0	0	0	0	0	0	0	0	0	0	0	0	0	0	0	0	0	0	0	0	0	0	0	0	0	0	0	0	0	0	0
SANCHEZ-GONZALEZ JA, 2020	0	0	0	0	0	0	0	0	0	0	0	0	0	1	0	0	0	0	0	0	0	0	0	0	0	0	0	0	0	0	0	0	0	0	0	0	0	0	0	0	0	0	1	0	0	0	0	0	0
SARIO S, 2021	0	0	0	0	0	0	0	0	0	0	0	0	0	0	0	0	0	0	0	0	0	0	0	0	0	0	0	0	0	0	0	0	0	0	0	0	0	0	0	0	0	0	0	0	0	0	0	0	0
SCHMIDT JM, 2019	0	0	0	0	0	0	0	0	0	0	0	0	0	0	0	0	0	0	0	0	0	0	0	0	0	0	0	0	0	0	0	0	0	0	0	0	0	0	0	0	0	0	0	0	0	0	0	0	0
SEEHAUSEN ML, 2020	0	0	0	0	0	0	0	0	0	0	0	1	1	0	0	0	0	0	0	0	0	0	0	0	0	0	0	0	0	0	0	0	0	0	0	0	0	0	0	0	0	0	0	0	0	0	0	0	0
SEEHAUSEN ML, 2022	0	0	0	0	0	0	0	0	0	0	0	0	1	0	0	0	0	0	0	0	0	0	0	0	0	0	0	0	0	0	0	0	0	0	0	0	0	0	0	0	0	0	0	0	0	0	0	0	0
SHAW B, 2023	0	0	0	1	0	0	0	0	0	0	0	0	0	0	0	0	1	0	1	1	0	0	1	0	0	1	0	0	0	0	0	0	0	0	0	0	0	0	0	0	0	0	0	0	0	0	0	0	0
SHAWER R, 2018a	0	0	0	0	0	0	0	0	0	0	0	0	0	0	0	0	0	0	0	0	0	0	0	0	0	0	0	0	0	0	0	0	0	0	0	0	0	0	0	0	0	0	0	0	0	0	0	0	0
SIFFERT A, 2021	0	0	0	0	0	0	0	0	0	0	0	0	0	0	0	0	0	0	0	0	0	0	0	0	0	0	0	0	0	0	0	0	0	0	0	0	0	0	0	0	0	0	0	0	0	0	0	0	0
SRIRAM A, 2023	0	0	0	0	0	0	0	0	0	0	0	0	1	0	0	0	0	0	0	0	0	0	1	0	0	0	0	0	0	0	0	0	0	0	0	0	0	0	0	0	0	0	0	0	0	0	0	0	0
STACCONI MV, 2019a	0	0	0	0	0	0	0	0	0	0	0	0	0	0	0	0	0	1	0	0	0	0	0	0	0	0	0	0	0	0	0	0	0	0	0	0	0	0	0	0	0	0	0	0	0	0	0	0	0
STACCONI MV, 2022	0	0	0	0	0	0	0	0	0	0	0	0	1	0	0	0	0	0	0	0	0	0	0	0	0	0	0	0	0	0	0	0	0	0	0	0	0	0	0	0	0	0	0	0	0	0	0	0	0
STACCONI MVR, 2015	0	0	0	0	0	0	0	0	0	0	0	0	0	0	0	0	0	1	0	0	0	0	1	0	0	1	0	0	0	0	0	0	0	0	0	0	0	0	0	0	0	0	0	0	0	0	0	0	0
STACCONI MVR, 2017	0	0	0	0	0	0	0	0	0	0	0	0	0	0	0	0	0	1	0	0	0	0	1	0	0	1	0	0	0	0	0	0	0	0	0	0	0	0	0	0	0	0	0	0	0	0	0	0	0
STACCONI MVR, 2018	0	0	0	0	0	0	0	0	0	0	0	0	0	0	0	0	0	1	0	0	0	0	0	0	0	0	0	0	0	0	0	0	0	0	0	0	0	0	0	0	0	0	0	0	0	0	0	0	0
TOLEDO-HERNANDEZ R, 2021	0	0	0	0	0	0	0	0	0	0	0	0	0	1	0	0	0	1	0	0	0	0	1	0	0	0	0	0	0	0	0	0	0	0	0	0	0	0	0	0	0	0	1	0	0	0	0	0	0
TSURUDA M, 2023	0	0	0	0	0	0	0	0	0	0	0	0	0	1	0	1	0	0	0	0	0	0	0	0	0	0	0	0	0	0	0	0	0	0	0	0	0	0	0	0	0	0	0	0	0	0	0	0	0
ULMER R, 2021	0	0	0	0	0	0	0	0	0	0	0	0	0	0	0	0	0	0	0	0	0	0	0	0	0	0	0	0	0	0	0	0	0	0	0	0	0	0	0	0	0	0	0	0	0	0	0	0	0
VIEIRA JG, 2020	0	0	0	0	0	0	0	0	0	0	0	0	0	0	0	0	0	0	0	0	1	0	0	0	0	0	0	0	0	0	0	0	0	0	0	0	0	0	0	0	0	0	0	0	0	0	0	0	0
VIEIRA JGA, 2020	0	0	0	0	0	0	0	0	0	0	0	0	0	0	0	0	0	0	0	0	1	0	0	0	0	0	0	0	0	0	0	0	0	0	0	0	0	0	0	0	0	0	0	0	0	0	0	0	0
WANG J, 2022	0	0	0	0	0	0	0	0	0	0	0	0	0	0	0	1	0	0	0	0	0	0	0	0	0	0	1	0	0	0	0	0	0	0	0	0	0	0	0	0	0	0	0	0	0	0	0	0	0
WANG X, 2016a	0	0	0	0	0	0	0	0	0	0	0	0	0	0	0	0	0	1	0	0	0	0	0	0	0	0	0	0	0	0	0	0	0	0	0	0	0	0	0	0	0	0	0	0	0	0	0	0	0
WANG X, 2016b	0	0	0	0	0	0	0	0	0	0	0	0	0	0	0	0	0	1	0	0	0	0	1	0	0	0	0	0	0	0	0	0	0	0	0	0	0	0	0	0	0	0	0	0	0	0	0	0	0
WANG X, 2018a	0	0	0	0	0	0	0	0	0	0	0	0	1	0	0	1	0	0	0	0	0	0	0	0	0	0	0	0	0	0	0	0	0	0	0	0	0	0	0	0	0	0	0	0	0	0	0	0	0
WANG X, 2018b	0	0	0	0	0	0	0	0	0	0	0	0	0	0	0	0	0	1	0	0	0	0	1	0	0	0	0	0	0	0	0	0	0	0	0	0	0	0	0	0	0	0	0	0	0	0	0	0	0
WANG X, 2019	0	0	0	0	0	0	0	0	0	0	0	0	1	0	0	1	0	0	0	0	0	0	0	0	0	0	1	0	0	0	0	0	0	0	0	0	0	0	0	0	0	0	0	0	0	0	0	0	0
WANG X, 2020	0	0	0	0	0	0	0	0	0	0	0	0	1	0	0	1	0	0	0	0	0	0	0	0	0	0	1	0	0	0	0	0	0	0	0	0	0	0	0	0	0	0	0	0	0	0	0	0	0
WANG X, 2021a	0	0	0	0	0	0	0	0	0	0	0	0	0	0	0	0	0	1	0	0	0	0	1	0	0	0	0	0	0	0	0	0	0	0	0	0	0	0	0	0	0	0	0	0	0	0	0	0	0
WANG X, 2021b	0	0	0	0	0	0	0	0	0	0	0	0	0	0	0	0	0	1	0	0	0	0	1	0	0	0	0	0	0	0	0	0	0	0	0	0	0	0	0	0	0	0	0	0	0	0	0	0	0
WILCHES DM, 2021	0	0	0	0	0	0	0	0	0	0	0	0	0	0	0	0	0	0	0	0	0	0	0	0	0	0	0	0	0	0	0	0	0	0	0	0	0	0	0	0	0	0	0	0	0	0	0	0	0
WOLF S, 2018	0	0	0	0	0	0	0	0	0	0	0	0	0	0	0	0	0	0	0	0	0	0	0	0	0	0	0	0	0	0	0	0	0	0	0	0	0	0	0	0	0	0	0	0	0	0	0	0	0
WOLF S, 2019	0	0	0	0	0	0	0	0	0	0	0	0	0	0	0	0	0	0	0	0	0	0	0	0	0	0	0	0	0	0	0	0	0	0	0	0	0	0	0	0	0	0	0	0	0	1	0	0	0
WOLF S, 2020	0	0	0	0	0	0	0	0	0	0	0	0	0	0	0	0	0	1	0	0	0	0	0	0	0	0	0	0	0	0	0	0	0	0	0	0	0	0	0	0	0	0	0	0	0	0	0	0	0
WOLF S, 2021	0	0	0	0	0	0	0	0	0	0	0	0	0	0	0	0	1	1	0	0	0	0	1	0	0	0	0	0	0	0	0	0	0	0	0	0	0	0	0	0	0	0	0	0	0	0	0	0	0
WOLTERING SB, 2019	0	0	0	0	0	0	0	0	0	0	0	0	0	0	0	0	0	1	0	0	0	0	0	0	0	0	0	0	0	0	0	0	0	0	0	0	0	0	0	0	0	0	0	0	0	0	0	0	0
WOLTZ JM, 2015	0	0	0	0	0	0	0	0	0	0	0	0	0	0	0	0	0	0	0	0	0	0	0	0	0	0	0	0	0	0	0	0	0	0	0	0	0	0	0	0	0	0	0	0	0	0	0	0	0
WOLTZ JM, 2017	0	0	0	0	0	0	0	0	0	0	0	0	0	0	0	0	0	0	0	0	0	0	0	0	0	0	0	0	0	0	0	0	0	0	0	0	0	0	0	0	0	0	0	0	0	0	0	0	0
YAMAZAKI I, 2023	0	0	0	0	0	0	0	0	0	0	0	0	0	0	0	0	0	0	0	0	0	0	0	0	0	0	0	0	0	0	0	0	0	0	0	0	0	0	0	0	0	0	0	0	0	0	0	0	0
YI C, 2020	0	0	0	0	0	0	0	0	0	0	0	0	0	0	0	0	0	1	0	0	0	0	0	0	0	0	0	0	0	0	0	0	0	0	0	0	0	0	0	0	0	0	0	0	0	0	0	0	0
YOUSEF M, 2018	0	0	0	0	0	0	0	0	0	0	0	0	0	0	0	0	0	0	0	0	0	0	0	0	0	0	0	0	0	0	0	0	0	0	0	0	0	0	0	0	0	0	0	0	0	0	0	0	0
ZENGIN E, 2019	0	0	0	0	0	0	0	0	0	1	0	0	0	0	0	0	0	0	0	0	0	0	1	0	0	1	0	0	0	0	0	0	0	0	0	0	0	0	0	0	0	0	0	0	0	0	0	0	0
ZHANG X, 2020	0	0	0	0	0	0	0	0	0	0	0	0	0	0	0	0	0	0	0	0	0	0	0	0	0	0	1	0	0	0	0	0	0	0	0	0	0	0	0	0	0	0	0	0	0	0	0	0	0
ZHOU S, 2019	0	0	0	0	0	0	0	0	0	0	0	0	0	0	0	0	0	1	0	0	0	0	0	0	0	0	0	0	0	0	0	0	0	0	0	0	0	0	0	0	0	0	0	0	0	0	0	0	0
ZHU CJ, 2017	0	0	0	0	0	0	0	0	0	0	0	0	0	0	0	0	0	1	0	0	0	0	0	0	0	0	0	0	0	0	0	0	0	0	0	0	0	0	0	0	0	0	0	0	0	0	0	0	0
[truncated: 80 more columns]

## Sheet: methodological approaches
ArticleID	lab	semifield	field	combined
ABRAM PK, 2020	1		1	1
ABRAM PK, 2022a			1					lab	testes em laboratório
ABRAM PK, 2022b	1		1	1				semifield	casas de vegetação (estufas) "greenhouses"
AKASAKA N, 2017	1							field	testes a campo
ALAWAMLEH A, 2021	1		1	1				combined	quando envolver uma ou mais abordagens
ALNAJJAR G, 2017	1
AMIRESMAEILI N, 2018	1
AMIRESMAEILI N, 2020	1	1		1
BALLMAN ES, 2017	1		1	1
BECHER PG, 2018	1
BEDINI S, 2020	1
BEERS EH, 2022			1
BIANCHERI MJ, 2022			1
BIANCHERI MJ, 2023			1
BIGANSKI S, 2017	1
BIGANSKI S, 2020	1
BIGANSKI S, 2021	1
BING XL, 2018	1		1	1
BING XL, 2021	1		1	1
BIONDI A, 2017	1
BIONDI A, 2021	1
BONNEAU P, 2019	1
BOURNE A, 2019	1		1	1
BRUNER-MONTERO G, 2023	1
BUENO E, 2020	1		1	1
BUFFINGTON ML, 2020	1
CARRAU T, 2018	1
CARRAU T, 2021	1
CARRAU T, 2021	1
CARRILLO G, 2015			1
CARROLL JE, 2023			1
CATTEL J, 2016	1
CATTEL J, 2018	1
CHABERT S, 2012	1
CHANDLER JA, 2014	1
CHEN Q, 2023	1
COLLATZ J, 2021	1
COLOMBARI F, 2020	1
COSSENTINE J, 2016	1
COSSENTINE JE, 2017	1
CUTHBERTSON AGS, 2016	1
DA SILVA CS, 2019b	1
DA SILVA CS, 2019c	1
DAANE KM, 2016	1
DAANE KM, 2021	1
DANCAU T, 2017	1	1		1
DE LA VEGA GJ, 2021	1
DONZELLI BGG, 2017	1
DOS SANTOS JJ, 2022	1
DUDZIC JP, 2023	1
ÐUROVIĆ G, 2021	1		1	1
EARLEY NG, 2023	1
ENGLERT C, 2019	1
ESTEBAN-SANTIAGO J, 2021	1
EVANS BG, 2021	1
FELLIN L, 2023			1
FOYE S, 2020	1
FUNES CF, 2020			1
GALLAND CD, 2023	1
GALLARDO FE, 2022a	1
GALLARDO FE, 2022b			1
GAO HH, 2017	1
GARCEZ AM, 2023	1
GARCIA-CANCINO MD, 2015	1
GARCIA-CANCINO MD, 2020	1
GARRIDO SILVINA A, 2018			1
GARRIGA A, 2018	1
GARRIGA A, 2020a	1
GARRIGA A, 2020b	1
GARRIGA A, 2023	1
GIORGINI M, 2019	1
GIROD P, 2018a	1		1	1
GIROD P, 2018b	1
GIROD P, 2018c	1
GOMEZ SEGADE CB, 2021	1
GONZALEZ-CABRERA J, 2019			1
GONZALEZ-CABRERA J, 2020	1		1	1
GONZALEZ-CABRERA J, 2021a			1
GONZALEZ-CABRERA J, 2023b	1		1	1
GOWTON CM, 2020	1
GUERRIERI E, 2016	1
GUGERLI F, 2019		1	1	1
GUTIERREZ-PALOMARES VM, 2021	1
HAEUSSLING BJM, 2022	1
HARO-BARCHIN E, 2018			1
HÄUSSLING BJM, 2021	1
HERZ A, 2021	1
HIEBERT N, 2020	1		1	1
HOGG BN, 2022			1
HOUGARDY E, 2019	1
HOUGARDY E, 2022	1
HUANG J, 2023			1
HUANG W, 2023			1
HUEBNER A, 2017	1
IACOVONE A, 2018	1
IBOUH K, 2019	1
ISTAS O, 2023	1
JARRETT BJM, 2022	1
KAÇAR G, 2017	1
KAÇAR G, 2020	1
KACSOH BZ, 2012	1
KAMIYAMA MT, 2019			1
KASUYA N, 2013	1		1	1
KNOLL V, 2017	1		1	1
KREMMER L, 2017	1		1	1
KRUGER AP, 2019	1
KRUITWAGEN A, 2021	1
LEE KZ, 2017	1
LINDER S, 2022	1
LINSCHEID Y, 2022	1
LIU S, 2023	1
LIU X, 2023	1	1		1
MANTILLA AFANADOR JG, 2023	1
MARIANO-MACEDO A, 2020	1
MARTIN J, 2023			1
MASTORE M, 2021	1
MASTORE M, 2021	1
MATSUURA A, 2018			1
MAZZETTO F, 2015	1
MAZZETTO F, 2016b	1		1	1
MCPHERSON AE, 2023	1	1		1
MEDD NC, 2018	1
MILLER B, 2015			1
MODIC Š, 2019	1		1	1
NARANJO-LAZARO JM, 2014	1
NARCISO R, 2023	1
NIKOLOULI K, 2020	1
NIKOLOULI K, 2021a	1
NOMANO FY, 2015	1		1	1
NOMANO FY, 2017	1		1	1
OLIVEIRA DC, 2021	1
PEREZ-GUERRERO S, 2017	1
POYET M, 2013	1
POYET M, 2017	1
PRICE BE, 2023	1
PUPPATO S, 2020			1
RECHE V, 2021			1
REEVE MA, 2019	1
RENKEMA JM, 2015	1
RENKEMA JM, 2018	1
RHODES EM, 2018	1
SANCHEZ-GONZALEZ JA, 2020	1
SARIO S, 2021	1		1	1
SCHMIDT JM, 2019			1
SEEHAUSEN ML, 2020	1
SEEHAUSEN ML, 2022		1
SHAW B, 2023	1		1	1
SHAWER R, 2018a	1
SIFFERT A, 2021	1		1	1
SRIRAM A, 2023	1
STACCONI MV, 2019a			1
STACCONI MV, 2022	1
STACCONI MVR, 2015	1
STACCONI MVR, 2017	1
STACCONI MVR, 2018		1	1	1
TOLEDO-HERNANDEZ R, 2021			1
TSURUDA M, 2023			1
ULMER R, 2021	1
VIEIRA JG, 2020	1
VIEIRA JGA, 2020	1
WANG J, 2022			1
WANG X, 2016a	1
WANG X, 2016b	1
WANG X, 2018a	1
WANG X, 2018b	1
WANG X, 2019	1
WANG X, 2020	1
WANG X, 2021a	1
WANG X, 2021b	1
WILCHES DM, 2021	1
WOLF S, 2018	1		1	1
WOLF S, 2019	1	1		1
WOLF S, 2020	1
WOLF S, 2021	1	1		1
WOLTERING SB, 2019	1
WOLTZ JM, 2015	1
WOLTZ JM, 2017	1		1	1
YAMAZAKI I, 2023	1
YI C, 2020	1
YOUSEF M, 2018	1
ZENGIN E, 2019			1
ZHANG X, 2020	1
ZHOU S, 2019	1
ZHU CJ, 2017	1

## Sheet: scope
Article ID	survey	natural/conservative BC	classical BC	augmentative BC
ABRAM PK, 2020	1
ABRAM PK, 2022a		1
ABRAM PK, 2022b			1
AKASAKA N, 2017	1
ALAWAMLEH A, 2021	1
ALNAJJAR G, 2017	1
AMIRESMAEILI N, 2018				1
AMIRESMAEILI N, 2020	1
BALLMAN ES, 2017		1
BECHER PG, 2018	1
BEDINI S, 2020	1
BEERS EH, 2022		1
BIANCHERI MJ, 2022		1
BIANCHERI MJ, 2023		1
BIGANSKI S, 2017	1
BIGANSKI S, 2020	1
BIGANSKI S, 2021	1
BING XL, 2018	1
BING XL, 2021	1
BIONDI A, 2017	1
BIONDI A, 2021			1
BONNEAU P, 2019	1
BOURNE A, 2019		1
BRUNER-MONTERO G, 2023	1
BUENO E, 2020	1
BUFFINGTON ML, 2020	1
CARRAU T, 2018		1
CARRAU T, 2021	1
CARRAU T, 2021	1
CARRILLO G, 2015		1
CARROLL JE, 2023		1
CATTEL J, 2016	1
CATTEL J, 2018	1
CHABERT S, 2012	1
CHANDLER JA, 2014	1
CHEN Q, 2023	1
COLLATZ J, 2021	1
COLOMBARI F, 2020	1
COSSENTINE J, 2016	1
COSSENTINE JE, 2017	1
CUTHBERTSON AGS, 2016	1
DA SILVA CS, 2019b	1
DA SILVA CS, 2019c	1
DAANE KM, 2016			1
DAANE KM, 2021			1
DANCAU T, 2017	1
DE LA VEGA GJ, 2021	1
DONZELLI BGG, 2017	1
DOS SANTOS JJ, 2022	1
DUDZIC JP, 2023	1
ÐUROVIĆ G, 2021	1
EARLEY NG, 2023	1
ENGLERT C, 2019		1
ESTEBAN-SANTIAGO J, 2021	1
EVANS BG, 2021	1
FELLIN L, 2023				1
FOYE S, 2020	1
FUNES CF, 2020	1
GALLAND CD, 2023	1
GALLARDO FE, 2022a	1
GALLARDO FE, 2022b	1
GAO HH, 2017	1
GARCEZ AM, 2023	1
GARCIA-CANCINO MD, 2015	1
GARCIA-CANCINO MD, 2020		1
GARRIDO SILVINA A, 2018		1
GARRIGA A, 2018	1
GARRIGA A, 2020a	1
GARRIGA A, 2020b	1
GARRIGA A, 2023	1
GIORGINI M, 2019			1
GIROD P, 2018a			1
GIROD P, 2018b			1
GIROD P, 2018c			1
GOMEZ SEGADE CB, 2021	1
GONZALEZ-CABRERA J, 2019				1
GONZALEZ-CABRERA J, 2020	1
GONZALEZ-CABRERA J, 2021a				1
GONZALEZ-CABRERA J, 2023b				1
GOWTON CM, 2020		1
GUERRIERI E, 2016			1
GUGERLI F, 2019		1
GUTIERREZ-PALOMARES VM, 2021	1
HAEUSSLING BJM, 2022	1
HARO-BARCHIN E, 2018		1
HÄUSSLING BJM, 2021	1
HERZ A, 2021	1
HIEBERT N, 2020		1
HOGG BN, 2022				1
HOUGARDY E, 2019			1
HOUGARDY E, 2022			1
HUANG J, 2023				1
HUANG W, 2023			1
HUEBNER A, 2017	1
IACOVONE A, 2018	1
IBOUH K, 2019	1
ISTAS O, 2023	1
JARRETT BJM, 2022		1
KAÇAR G, 2017	1
KAÇAR G, 2020		1
KACSOH BZ, 2012	1
KAMIYAMA MT, 2019		1
KASUYA N, 2013	1
KNOLL V, 2017		1
KREMMER L, 2017			1
KRUGER AP, 2019	1
KRUITWAGEN A, 2021	1
LEE KZ, 2017	1
LINDER S, 2022	1
LINSCHEID Y, 2022	1
LIU S, 2023	1
LIU X, 2023	1
MANTILLA AFANADOR JG, 2023	1
MARIANO-MACEDO A, 2020	1
MARTIN J, 2023		1
MASTORE M, 2021	1
MASTORE M, 2021	1
MATSUURA A, 2018		1
MAZZETTO F, 2015	1
MAZZETTO F, 2016b		1
MCPHERSON AE, 2023	1
MEDD NC, 2018			1
MILLER B, 2015		1
MODIC Š, 2019		1
NARANJO-LAZARO JM, 2014	1
NARCISO R, 2023	1
NIKOLOULI K, 2020		1
NIKOLOULI K, 2021a	1
NOMANO FY, 2015		1
NOMANO FY, 2017		1
OLIVEIRA DC, 2021		1
PEREZ-GUERRERO S, 2017	1
POYET M, 2013		1
POYET M, 2017		1
PRICE BE, 2023	1
PUPPATO S, 2020		1
RECHE V, 2021		1
REEVE MA, 2019	1
RENKEMA JM, 2015		1
RENKEMA JM, 2018		1
RHODES EM, 2018	1
SANCHEZ-GONZALEZ JA, 2020	1
SARIO S, 2021		1
SCHMIDT JM, 2019		1
SEEHAUSEN ML, 2020			1
SEEHAUSEN ML, 2022			1
SHAW B, 2023		1
SHAWER R, 2018a	1
SIFFERT A, 2021		1
SRIRAM A, 2023	1
STACCONI MV, 2019a				1
STACCONI MV, 2022	1
STACCONI MVR, 2015	1
STACCONI MVR, 2017		1
STACCONI MVR, 2018				1
TOLEDO-HERNANDEZ R, 2021		1
TSURUDA M, 2023	1
ULMER R, 2021		1
VIEIRA JG, 2020	1
VIEIRA JGA, 2020	1
WANG J, 2022		1
WANG X, 2016a	1
WANG X, 2016b	1
WANG X, 2018a			1
WANG X, 2018b	1
WANG X, 2019			1
WANG X, 2020			1
WANG X, 2021a			1
WANG X, 2021b	1
WILCHES DM, 2021	1
WOLF S, 2018		1
WOLF S, 2019	1
WOLF S, 2020	1
WOLF S, 2021	1
WOLTERING SB, 2019	1
WOLTZ JM, 2015		1
WOLTZ JM, 2017		1
YAMAZAKI I, 2023	1
YI C, 2020	1
YOUSEF M, 2018	1
ZENGIN E, 2019		1
ZHANG X, 2020	1
ZHOU S, 2019	1
ZHU CJ, 2017		1

## Sheet: success evidence
Article ID	effectiveness	efficiency (%)	control (%)
ABRAM PK, 2020	ND	ND	ND		yes
ABRAM PK, 2022a	ND	53	ND		ND
ABRAM PK, 2022b	ND	ND	ND		0.01
AKASAKA N, 2017	yes	52.88	ND
ALAWAMLEH A, 2021	yes	ND	ND
ALNAJJAR G, 2017	yes	65.4	20
AMIRESMAEILI N, 2018	yes	63.24	ND
AMIRESMAEILI N, 2020	yes	ND	ND
BALLMAN ES, 2017	yes	ND	100
BECHER PG, 2018	yes	27.31	53.6
BEDINI S, 2020	yes	ND	ND
BEERS EH, 2022	ND	ND	ND
BIANCHERI MJ, 2022	yes	33.2	40
BIANCHERI MJ, 2023	yes	20	ND
BIGANSKI S, 2017	ND	ND	10
BIGANSKI S, 2020	yes	ND	ND
BIGANSKI S, 2021	yes	71.02	80
BING XL, 2018	ND	ND	25
BING XL, 2021	yes	ND	71
BIONDI A, 2017	yes	ND	ND
BIONDI A, 2021	yes	ND	ND
BONNEAU P, 2019	yes	45	49
BOURNE A, 2019	yes	ND	45.65
BRUNER-MONTERO G, 2023	yes	21	ND
BUENO E, 2020	ND	ND	ND
BUFFINGTON ML, 2020	ND	ND	ND
CARRAU T, 2018	ND	ND	ND
CARRAU T, 2021	yes	ND	100
CARRAU T, 2021	ND	ND	ND
CARRILLO G, 2015	ND	ND	ND
CARROLL JE, 2023	yes	64	ND
CATTEL J, 2016	ND	ND	50
CATTEL J, 2018	yes	ND	82
CHABERT S, 2012	yes	90	76.3
CHANDLER JA, 2014	ND	ND	ND
CHEN Q, 2023	yes	37.2	ND
COLLATZ J, 2021	ND	ND	ND
COLOMBARI F, 2020	yes	ND	ND
COSSENTINE J, 2016	yes	ND	100
COSSENTINE JE, 2017	ND	ND	ND
CUTHBERTSON AGS, 2016	yes	ND	95
DA SILVA CS, 2019b	yes	75	100
DA SILVA CS, 2019c	ND	ND	ND
DAANE KM, 2016	ND	18.02	ND
DAANE KM, 2021	ND	ND	ND
DANCAU T, 2017	yes	ND	98.07
DE LA VEGA GJ, 2021	ND	ND	ND
DONZELLI BGG, 2017	ND	ND	ND
DOS SANTOS JJ, 2022	yes	33.09	70
DUDZIC JP, 2023	ND	ND	ND
ÐUROVIĆ G, 2021	yes	ND	ND
EARLEY NG, 2023	ND	ND	ND
ENGLERT C, 2019	yes	ND	100
ESTEBAN-SANTIAGO J, 2021	ND	53	ND
EVANS BG, 2021	yes	ND	100
FELLIN L, 2023	ND	ND	ND
FOYE S, 2020	yes	ND	78.02
FUNES CF, 2020	ND	ND	ND
GALLAND CD, 2023	yes	ND	95
GALLARDO FE, 2022a	ND	ND	ND
GALLARDO FE, 2022b	ND	ND	ND
GAO HH, 2017	yes	ND	81.89
GARCEZ AM, 2023	ND	84.21	ND
GARCIA-CANCINO MD, 2015	ND	ND	ND
GARCIA-CANCINO MD, 2020	yes	ND	ND
GARRIDO SILVINA A, 2018	ND	ND	ND
GARRIGA A, 2018	yes	34.85	95
GARRIGA A, 2020a	ND	ND	ND
GARRIGA A, 2020b	yes	89.56	65
GARRIGA A, 2023	ND	75.14	ND
GIORGINI M, 2019	ND	40.43	ND
GIROD P, 2018a	ND	75.06	ND
GIROD P, 2018b	ND	85.07	ND
GIROD P, 2018c	ND	62	ND
GOMEZ SEGADE CB, 2021	ND	ND	ND
GONZALEZ-CABRERA J, 2019	yes	ND	55
GONZALEZ-CABRERA J, 2020	ND	ND	ND
GONZALEZ-CABRERA J, 2021a	yes	ND	43.25
GONZALEZ-CABRERA J, 2023b	yes	ND	56.78
GOWTON CM, 2020	yes	ND	48
GUERRIERI E, 2016	ND	ND	ND
GUGERLI F, 2019	yes	ND	ND
GUTIERREZ-PALOMARES VM, 2021	ND	ND	50
HAEUSSLING BJM, 2022	ND	36	ND
HARO-BARCHIN E, 2018	yes	ND	ND
HÄUSSLING BJM, 2021	yes	ND	ND
HERZ A, 2021	yes	69.02	ND
HIEBERT N, 2020	yes	ND	ND
HOGG BN, 2022	yes	20.8	ND
HOUGARDY E, 2019	ND	ND	ND
HOUGARDY E, 2022	yes	ND	94
HUANG J, 2023	yes	ND	ND
HUANG W, 2023	yes	ND	ND
HUEBNER A, 2017	yes	90	59
IACOVONE A, 2018	yes	75	80
IBOUH K, 2019	yes	66	72
ISTAS O, 2023	yes	ND	85
JARRETT BJM, 2022	yes	88	ND
KAÇAR G, 2017	yes	ND	15
KAÇAR G, 2020	ND	ND	ND
KACSOH BZ, 2012	yes	ND	79
KAMIYAMA MT, 2019	ND	ND	ND
KASUYA N, 2013	ND	7	ND
KNOLL V, 2017	yes	64	ND
KREMMER L, 2017	yes	ND	ND
KRUGER AP, 2019	yes	ND	ND
KRUITWAGEN A, 2021	yes	ND	69.03
LEE KZ, 2017	yes	ND	ND
LINDER S, 2022	yes	72	ND
LINSCHEID Y, 2022	yes	ND	ND
LIU S, 2023	ND	ND	ND
LIU X, 2023	ND	ND	ND
MANTILLA AFANADOR JG, 2023	ND	ND	ND
MARIANO-MACEDO A, 2020	yes	71.6	ND
MARTIN J, 2023	ND	ND	ND
MASTORE M, 2021	yes	ND	100
MASTORE M, 2021	yes	ND	100
MATSUURA A, 2018	ND	ND	ND
MAZZETTO F, 2015	yes	91.67	66.67
MAZZETTO F, 2016b	yes	60	ND
MCPHERSON AE, 2023	ND	34.08	ND
MEDD NC, 2018	ND	ND	ND
MILLER B, 2015	yes	ND	ND
MODIC Š, 2019	ND	ND	ND
NARANJO-LAZARO JM, 2014	yes	ND	85
NARCISO R, 2023	ND	64.85	ND
NIKOLOULI K, 2020	yes	98.09	ND
NIKOLOULI K, 2021a	ND	ND	ND
NOMANO FY, 2015	ND	13.03	ND
NOMANO FY, 2017	ND	ND	ND
OLIVEIRA DC, 2021	yes	70	ND
PEREZ-GUERRERO S, 2017	yes	58.33	ND
POYET M, 2013	yes	63	41
POYET M, 2017	yes	73	67
PRICE BE, 2023	ND	ND	ND
PUPPATO S, 2020	ND	ND	ND
RECHE V, 2021	ND	ND	ND
REEVE MA, 2019	ND	ND	ND
RENKEMA JM, 2015	yes	50	73
RENKEMA JM, 2018	yes	81	ND
RHODES EM, 2018	yes	93	87
SANCHEZ-GONZALEZ JA, 2020	yes	76.24	ND
SARIO S, 2021	yes	ND	ND
SCHMIDT JM, 2019	ND	ND	ND
SEEHAUSEN ML, 2020	ND	ND	ND
SEEHAUSEN ML, 2022	yes	17.09	ND
SHAW B, 2023	ND	21	ND
SHAWER R, 2018a	yes	37	100
SIFFERT A, 2021	yes	ND	44
SRIRAM A, 2023	yes	40	ND
STACCONI MV, 2019a	yes	34.09	ND
STACCONI MV, 2022	ND	ND	ND
STACCONI MVR, 2015	yes	78.04	ND
STACCONI MVR, 2017	yes	56.07	ND
STACCONI MVR, 2018	yes	93	ND
TOLEDO-HERNANDEZ R, 2021	yes	ND	ND
TSURUDA M, 2023	ND	ND	ND
ULMER R, 2021	ND	60	50
VIEIRA JG, 2020	yes	60	ND
VIEIRA JGA, 2020	yes	ND	ND
WANG J, 2022	yes	ND	ND
WANG X, 2016a	yes	73.05	ND
WANG X, 2016b	yes	ND	49.06
WANG X, 2018a	yes	ND	ND
WANG X, 2018b	yes	ND	ND
WANG X, 2019	yes	73.07	ND
WANG X, 2020	yes	80	ND
WANG X, 2021a	yes	ND	ND
WANG X, 2021b	ND	ND	ND
WILCHES DM, 2021	ND	ND	ND
WOLF S, 2018	yes	ND	ND
WOLF S, 2019	yes	ND	ND
WOLF S, 2020	yes	ND	78
WOLF S, 2021	yes	ND	ND
WOLTERING SB, 2019	yes	ND	ND
WOLTZ JM, 2015	yes	47.04	61.05
WOLTZ JM, 2017	yes	ND	91
YAMAZAKI I, 2023	ND	8.03	ND
YI C, 2020	yes	64.68	ND
YOUSEF M, 2018	yes	ND	100
ZENGIN E, 2019	ND	ND	ND
ZHANG X, 2020	ND	ND	ND
ZHOU S, 2019	yes	ND	ND
ZHU CJ, 2017	yes	20.33	ND

## Sheet: countries
Article ID	USA	Spain	Mexico	Brazil	China	Argentina	Turkey	Italy	Portugal	Switzerland	Sweden	Canada	Japan	Germany	France	United Kingdom	Belgium	Netherlands	Slovenia	Austria
ABRAM PK, 2020	0	0	0	0	0	0	0	0	0	0	0	1	0	0	0	0	0	0	0	0
ABRAM PK, 2022a	0	0	0	0	0	0	0	0	0	0	0	1	0	0	0	0	0	0	0	0
ABRAM PK, 2022b	0	0	0	0	0	0	0	0	0	0	0	1	0	0	0	0	0	0	0	0
AKASAKA N, 2017	0	0	0	0	0	0	0	0	0	0	0	0	1	0	0	0	0	0	0	0
ALAWAMLEH A, 2021	0	0	0	0	0	0	0	1	0	0	0	0	0	0	0	0	0	0	0	0
ALNAJJAR G, 2017	1	0	0	0	0	0	0	0	0	0	0	0	0	0	0	0	0	0	0	0
AMIRESMAEILI N, 2018	0	0	0	0	0	0	0	1	0	0	0	0	0	0	0	0	0	0	0	0
AMIRESMAEILI N, 2020	0	0	0	0	0	0	0	0	0	1	0	0	0	0	0	0	0	0	0	0
BALLMAN ES, 2017	1	0	0	0	0	0	0	0	0	0	0	0	0	0	0	0	0	0	0	0
BECHER PG, 2018	0	0	0	0	0	0	0	0	0	0	1	0	0	0	0	0	0	0	0	0
BEDINI S, 2020	0	0	0	0	0	0	0	1	0	0	0	0	0	0	0	0	0	0	0	0
BEERS EH, 2022	1	0	0	0	0	0	0	0	0	0	0	0	0	0	0	0	0	0	0	0
BIANCHERI MJ, 2022	0	0	0	0	0	1	0	0	0	0	0	0	0	0	0	0	0	0	0	0
BIANCHERI MJ, 2023	0	0	0	0	0	1	0	0	0	0	0	0	0	0	0	0	0	0	0	0
BIGANSKI S, 2017	0	0	0	0	0	0	0	0	0	0	0	0	0	1	0	0	0	0	0	0
BIGANSKI S, 2020	0	0	0	0	0	0	0	0	0	0	0	0	0	1	0	0	0	0	0	0
BIGANSKI S, 2021	0	0	0	0	0	0	0	0	0	0	0	0	0	1	0	0	0	0	0	0
BING XL, 2018	1	0	0	0	0	0	0	0	0	0	0	0	0	0	0	0	0	0	0	0
BING XL, 2021	1	0	0	0	0	0	0	0	0	0	0	0	0	0	0	0	0	0	0	0
BIONDI A, 2017	1	0	0	0	0	0	0	0	0	0	0	0	0	0	0	0	0	0	0	0
BIONDI A, 2021	1	0	0	0	0	0	0	0	0	0	0	0	0	0	0	0	0	0	0	0
BONNEAU P, 2019	0	0	0	0	0	0	0	0	0	0	0	1	0	0	0	0	0	0	0	0
BOURNE A, 2019	0	0	0	0	0	0	0	0	0	0	0	0	0	0	0	1	0	0	0	0
BRUNER-MONTERO G, 2023	0	0	0	0	0	0	0	0	0	0	0	0	0	0	0	1	0	0	0	0
BUENO E, 2020	1	0	0	0	0	0	0	0	0	0	0	0	0	0	0	0	0	0	0	0
BUFFINGTON ML, 2020	1	0	0	0	0	0	0	0	0	0	0	0	0	0	0	0	0	0	0	0
CARRAU T, 2018	0	0	0	0	0	0	0	0	0	0	0	0	0	1	0	0	0	0	0	0
CARRAU T, 2021	0	0	0	0	0	0	0	0	0	0	0	0	0	1	0	0	0	0	0	0
CARRAU T, 2021	0	0	0	0	0	0	0	0	0	0	0	0	0	1	0	0	0	0	0	0
CARRILLO G, 2015	0	0	1	0	0	0	0	0	0	0	0	0	0	0	0	0	0	0	0	0
CARROLL JE, 2023	1	0	0	0	0	0	0	0	0	0	0	0	0	0	0	0	0	0	0	0
CATTEL J, 2016	0	0	0	0	0	0	0	0	0	0	0	0	0	0	1	0	0	0	0	0
CATTEL J, 2018	0	0	0	0	0	0	0	0	0	0	0	0	0	0	1	0	0	0	0	0
CHABERT S, 2012	0	0	0	0	0	0	0	0	0	0	0	0	0	0	1	0	0	0	0	0
CHANDLER JA, 2014	1	0	0	0	0	0	0	0	0	0	0	0	0	0	0	0	0	0	0	0
CHEN Q, 2023	0	0	0	0	1	0	0	0	0	0	0	0	0	0	0	0	0	0	0	0
COLLATZ J, 2021	0	0	0	0	0	0	0	0	0	1	0	0	0	0	0	0	0	0	0	0
COLOMBARI F, 2020	0	0	0	0	0	0	0	1	0	0	0	0	0	0	0	0	0	0	0	0
COSSENTINE J, 2016	0	0	0	0	0	0	0	0	0	0	0	1	0	0	0	0	0	0	0	0
COSSENTINE JE, 2017	0	0	0	0	0	0	0	0	0	0	0	1	0	0	0	0	0	0	0	0
CUTHBERTSON AGS, 2016	0	0	0	0	0	0	0	0	0	0	0	0	0	0	0	1	0	0	0	0
DA SILVA CS, 2019b	1	0	0	0	0	0	0	0	0	0	0	0	0	0	0	0	0	0	0	0
DA SILVA CS, 2019c	1	0	0	0	0	0	0	0	0	0	0	0	0	0	0	0	0	0	0	0
DAANE KM, 2016	1	0	0	0	0	0	0	0	0	0	0	0	0	0	0	0	0	0	0	0
DAANE KM, 2021	1	0	0	0	0	0	0	0	0	0	0	0	0	0	0	0	0	0	0	0
DANCAU T, 2017	0	0	0	0	0	0	0	0	0	0	0	1	0	0	0	0	0	0	0	0
DE LA VEGA GJ, 2021	0	0	0	0	0	1	0	0	0	0	0	0	0	0	0	0	0	0	0	0
DONZELLI BGG, 2017	1	0	0	0	0	0	0	0	0	0	0	0	0	0	0	0	0	0	0	0
DOS SANTOS JJ, 2022	0	0	0	1	0	0	0	0	0	0	0	0	0	0	0	0	0	0	0	0
DUDZIC JP, 2023	0	0	0	0	0	0	0	0	0	0	0	0	0	1	0	0	0	0	0	0
ÐUROVIĆ G, 2021	1	0	0	0	0	0	0	0	0	0	0	0	0	0	0	0	0	0	0	0
EARLEY NG, 2023	0	0	0	0	0	0	0	0	0	0	0	1	0	0	0	0	0	0	0	0
ENGLERT C, 2019	0	0	0	0	0	0	0	0	0	0	0	0	0	1	0	0	0	0	0	0
ESTEBAN-SANTIAGO J, 2021	0	0	1	0	0	0	0	0	0	0	0	0	0	0	0	0	0	0	0	0
EVANS BG, 2021	1	0	0	0	0	0	0	0	0	0	0	0	0	0	0	0	0	0	0	0
FELLIN L, 2023	0	0	0	0	0	0	0	1	0	0	0	0	0	0	0	0	0	0	0	0
FOYE S, 2020	1	0	0	0	0	0	0	0	0	0	0	0	0	0	0	0	0	0	0	0
FUNES CF, 2020	0	0	0	0	0	1	0	0	0	0	0	0	0	0	0	0	0	0	0	0
GALLAND CD, 2023	0	0	0	0	0	0	0	0	0	0	0	0	0	0	0	0	1	0	0	0
GALLARDO FE, 2022a	0	0	0	0	0	1	0	0	0	0	0	0	0	0	0	0	0	0	0	0
GALLARDO FE, 2022b	0	0	0	0	0	1	0	0	0	0	0	0	0	0	0	0	0	0	0	0
GAO HH, 2017	0	0	0	0	1	0	0	0	0	0	0	0	0	0	0	0	0	0	0	0
GARCEZ AM, 2023	0	0	0	1	0	0	0	0	0	0	0	0	0	0	0	0	0	0	0	0
GARCIA-CANCINO MD, 2015	0	0	1	0	0	0	0	0	0	0	0	0	0	0	0	0	0	0	0	0
GARCIA-CANCINO MD, 2020	0	0	1	0	0	0	0	0	0	0	0	0	0	0	0	0	0	0	0	0
GARRIDO SILVINA A, 2018	0	0	0	0	0	1	0	0	0	0	0	0	0	0	0	0	0	0	0	0
GARRIGA A, 2018	0	1	0	0	0	0	0	0	0	0	0	0	0	0	0	0	0	0	0	0
GARRIGA A, 2020a	0	1	0	0	0	0	0	0	0	0	0	0	0	0	0	0	0	0	0	0
GARRIGA A, 2020b	0	1	0	0	0	0	0	0	0	0	0	0	0	0	0	0	0	0	0	0
GARRIGA A, 2023	0	1	0	0	0	0	0	0	0	0	0	0	0	0	0	0	0	0	0	0
GIORGINI M, 2019	0	0	0	0	1	0	0	0	0	0	0	0	0	0	0	0	0	0	0	0
GIROD P, 2018a	0	0	0	0	0	0	0	0	0	0	0	0	1	0	0	0	0	0	0	0
GIROD P, 2018b	0	0	0	0	0	0	0	0	0	1	0	0	0	0	0	0	0	0	0	0
GIROD P, 2018c	0	0	0	0	0	0	0	0	0	1	0	0	0	0	0	0	0	0	0	0
GOMEZ SEGADE CB, 2021	0	0	0	0	0	1	0	0	0	0	0	0	0	0	0	0	0	0	0	0
GONZALEZ-CABRERA J, 2019	0	0	1	0	0	0	0	0	0	0	0	0	0	0	0	0	0	0	0	0
GONZALEZ-CABRERA J, 2020	0	0	1	0	0	0	0	0	0	0	0	0	0	0	0	0	0	0	0	0
GONZALEZ-CABRERA J, 2021a	0	0	1	0	0	0	0	0	0	0	0	0	0	0	0	0	0	0	0	0
GONZALEZ-CABRERA J, 2023b	0	0	1	0	0	0	0	0	0	0	0	0	0	0	0	0	0	0	0	0
GOWTON CM, 2020	0	0	0	0	0	0	0	0	0	0	0	1	0	0	0	0	0	0	0	0
GUERRIERI E, 2016	0	0	0	0	1	0	0	0	0	0	0	0	0	0	0	0	0	0	0	0
GUGERLI F, 2019	0	0	0	0	0	0	0	0	0	1	0	0	0	0	0	0	0	0	0	0
GUTIERREZ-PALOMARES VM, 2021	0	0	1	0	0	0	0	0	0	0	0	0	0	0	0	0	0	0	0	0
HAEUSSLING BJM, 2022	0	0	0	0	0	0	0	0	0	0	0	0	0	1	0	0	0	0	0	0
HARO-BARCHIN E, 2018	0	0	0	0	0	0	0	0	0	0	0	0	0	0	0	0	0	1	0	0
HÄUSSLING BJM, 2021	0	0	0	0	0	0	0	0	0	0	0	0	0	1	0	0	0	0	0	0
HERZ A, 2021	0	0	0	0	0	0	0	0	0	0	0	0	0	1	0	0	0	0	0	0
HIEBERT N, 2020	0	0	0	0	0	0	0	0	0	0	0	0	0	1	0	0	0	0	0	0
HOGG BN, 2022	1	0	0	0	0	0	0	0	0	0	0	0	0	0	0	0	0	0	0	0
HOUGARDY E, 2019	1	0	0	0	0	0	0	0	0	0	0	0	0	0	0	0	0	0	0	0
HOUGARDY E, 2022	1	0	0	0	0	0	0	0	0	0	0	0	0	0	0	0	0	0	0	0
HUANG J, 2023	1	0	0	0	0	0	0	0	0	0	0	0	0	0	0	0	0	0	0	0
HUANG W, 2023	0	0	0	0	1	0	0	0	0	0	0	0	0	0	0	0	0	0	0	0
HUEBNER A, 2017	0	0	0	0	0	0	0	0	0	0	0	0	0	1	0	0	0	0	0	0
IACOVONE A, 2018	0	0	0	0	0	0	0	0	0	0	0	0	0	0	1	0	0	0	0	0
IBOUH K, 2019	0	0	0	0	0	0	0	1	0	0	0	0	0	0	0	0	0	0	0	0
ISTAS O, 2023	1	0	0	0	0	0	0	0	0	0	0	0	0	0	0	0	0	0	0	0
JARRETT BJM, 2022	1	0	0	0	0	0	0	0	0	0	0	0	0	0	0	0	0	0	0	0
KAÇAR G, 2017	1	0	0	0	0	0	0	0	0	0	0	0	0	0	0	0	0	0	0	0
KAÇAR G, 2020	0	0	0	0	0	0	1	0	0	0	0	0	0	0	0	0	0	0	0	0
KACSOH BZ, 2012	1	0	0	0	0	0	0	0	0	0	0	0	0	0	0	0	0	0	0	0
KAMIYAMA MT, 2019	1	0	0	0	0	0	0	0	0	0	0	0	0	0	0	0	0	0	0	0
KASUYA N, 2013	1	0	0	0	0	0	0	0	0	0	0	0	0	0	0	0	0	0	0	0
KNOLL V, 2017	0	0	0	0	0	0	0	0	0	1	0	0	0	0	0	0	0	0	0	0
KREMMER L, 2017	0	0	0	0	0	0	0	0	0	0	0	0	0	0	1	0	0	0	0	0
KRUGER AP, 2019	0	0	0	1	0	0	0	0	0	0	0	0	0	0	0	0	0	0	0	0
KRUITWAGEN A, 2021	0	0	0	0	0	0	0	0	0	0	0	0	0	0	0	0	0	1	0	0
LEE KZ, 2017	0	0	0	0	0	0	0	0	0	0	0	0	0	1	0	0	0	0	0	0
LINDER S, 2022	1	0	0	0	0	0	0	0	0	0	0	0	0	0	0	0	0	0	0	0
LINSCHEID Y, 2022	0	0	0	0	0	0	0	0	0	0	0	0	0	1	0	0	0	0	0	0
LIU S, 2023	0	0	0	0	1	0	0	0	0	0	0	0	0	0	0	0	0	0	0	0
LIU X, 2023	0	0	0	0	1	0	0	0	0	0	0	0	0	0	0	0	0	0	0	0
MANTILLA AFANADOR JG, 2023	0	0	0	1	0	0	0	0	0	0	0	0	0	0	0	0	0	0	0	0
MARIANO-MACEDO A, 2020	0	0	1	0	0	0	0	0	0	0	0	0	0	0	0	0	0	0	0	0
MARTIN J, 2023	0	0	0	0	0	0	0	0	0	0	0	0	0	1	0	0	0	0	0	0
MASTORE M, 2021	0	0	0	0	0	0	0	1	0	0	0	0	0	0	0	0	0	0	0	0
MASTORE M, 2021	0	0	0	0	0	0	0	1	0	0	0	0	0	0	0	0	0	0	0	0
MATSUURA A, 2018	0	0	0	0	0	0	0	0	0	0	0	0	1	0	0	0	0	0	0	0
MAZZETTO F, 2015	0	0	0	0	0	0	0	1	0	0	0	0	0	0	0	0	0	0	0	0
MAZZETTO F, 2016b	0	0	0	0	0	0	0	1	0	0	0	0	0	0	0	0	0	0	0	0
MCPHERSON AE, 2023	0	0	0	0	0	0	0	0	0	0	0	1	0	0	0	0	0	0	0	0
MEDD NC, 2018	0	0	0	0	0	0	0	0	0	0	0	0	0	0	0	1	0	0	0	0
MILLER B, 2015	1	0	0	0	0	0	0	0	0	0	0	0	0	0	0	0	0	0	0	0
MODIC Š, 2019	0	0	0	0	0	0	0	0	0	0	0	0	0	0	0	0	0	0	1	0
NARANJO-LAZARO JM, 2014	0	0	1	0	0	0	0	0	0	0	0	0	0	0	0	0	0	0	0	0
NARCISO R, 2023	0	0	0	0	0	0	0	0	1	0	0	0	0	0	0	0	0	0	0	0
NIKOLOULI K, 2020	0	0	0	0	0	0	0	0	0	0	0	0	0	0	0	0	0	0	0	1
NIKOLOULI K, 2021a	0	0	0	0	0	0	0	0	0	0	0	0	0	0	0	0	0	0	0	1
NOMANO FY, 2015	0	0	0	0	0	0	0	0	0	0	0	0	1	0	0	0	0	0	0	0
NOMANO FY, 2017	0	0	0	0	0	0	0	0	0	0	0	0	1	0	0	0	0	0	0	0
OLIVEIRA DC, 2021	0	0	0	1	0	0	0	0	0	0	0	0	0	0	0	0	0	0	0	0
PEREZ-GUERRERO S, 2017	0	1	0	0	0	0	0	0	0	0	0	0	0	0	0	0	0	0	0	0
POYET M, 2013	0	0	0	0	0	0	0	0	0	0	0	0	0	0	1	0	0	0	0	0
POYET M, 2017	1	0	0	0	0	0	0	0	0	0	0	0	0	0	0	0	0	0	0	0
PRICE BE, 2023	1	0	0	0	0	0	0	0	0	0	0	0	0	0	0	0	0	0	0	0
PUPPATO S, 2020	0	0	0	0	0	0	0	1	0	0	0	0	0	0	0	0	0	0	0	0
RECHE V, 2021	0	0	0	0	0	1	0	0	0	0	0	0	0	0	0	0	0	0	0	0
REEVE MA, 2019	0	0	0	0	0	0	0	0	0	0	0	0	0	0	0	1	0	0	0	0
RENKEMA JM, 2015	0	0	0	0	0	0	0	0	0	0	0	1	0	0	0	0	0	0	0	0
RENKEMA JM, 2018	1	0	0	0	0	0	0	0	0	0	0	0	0	0	0	0	0	0	0	0
RHODES EM, 2018	1	0	0	0	0	0	0	0	0	0	0	0	0	0	0	0	0	0	0	0
SANCHEZ-GONZALEZ JA, 2020	0	0	1	0	0	0	0	0	0	0	0	0	0	0	0	0	0	0	0	0
SARIO S, 2021	0	0	0	0	0	0	0	0	1	0	0	0	0	0	0	0	0	0	0	0
SCHMIDT JM, 2019	1	0	0	0	0	0	0	0	0	0	0	0	0	0	0	0	0	0	0	0
SEEHAUSEN ML, 2020	0	0	0	0	0	0	0	0	0	1	0	0	0	0	0	0	0	0	0	0
SEEHAUSEN ML, 2022	0	0	0	0	0	0	0	0	0	1	0	0	0	0	0	0	0	0	0	0
SHAW B, 2023	0	0	0	0	0	0	0	0	0	0	0	0	0	0	0	1	0	0	0	0
SHAWER R, 2018a	0	0	0	0	0	0	0	1	0	0	0	0	0	0	0	0	0	0	0	0
SIFFERT A, 2021	0	0	0	0	0	0	0	0	0	1	0	0	0	0	0	0	0	0	0	0
SRIRAM A, 2023	1	0	0	0	0	0	0	0	0	0	0	0	0	0	0	0	0	0	0	0
STACCONI MV, 2019a	0	0	0	0	0	0	0	1	0	0	0	0	0	0	0	0	0	0	0	0
STACCONI MV, 2022	0	0	0	0	0	0	0	1	0	0	0	0	0	0	0	0	0	0	0	0
STACCONI MVR, 2015	0	0	0	0	0	0	0	1	0	0	0	0	0	0	0	0	0	0	0	0
STACCONI MVR, 2017	0	0	0	0	0	0	0	1	0	0	0	0	0	0	0	0	0	0	0	0
STACCONI MVR, 2018	0	0	0	0	0	0	0	1	0	0	0	0	0	0	0	0	0	0	0	0
TOLEDO-HERNANDEZ R, 2021	0	0	1	0	0	0	0	0	0	0	0	0	0	0	0	0	0	0	0	0
TSURUDA M, 2023	0	0	0	0	0	0	0	0	0	0	0	1	0	0	0	0	0	0	0	0
ULMER R, 2021	0	0	0	0	0	0	0	0	0	0	0	0	0	0	1	0	0	0	0	0
VIEIRA JG, 2020	0	0	0	1	0	0	0	0	0	0	0	0	0	0	0	0	0	0	0	0
VIEIRA JGA, 2020	0	0	0	1	0	0	0	0	0	0	0	0	0	0	0	0	0	0	0	0
WANG J, 2022	0	0	0	0	1	0	0	0	0	0	0	0	0	0	0	0	0	0	0	0
WANG X, 2016a	1	0	0	0	0	0	0	0	0	0	0	0	0	0	0	0	0	0	0	0
WANG X, 2016b	1	0	0	0	0	0	0	0	0	0	0	0	0	0	0	0	0	0	0	0
WANG X, 2018a	1	0	0	0	0	0	0	0	0	0	0	0	0	0	0	0	0	0	0	0
WANG X, 2018b	1	0	0	0	0	0	0	0	0	0	0	0	0	0	0	0	0	0	0	0
WANG X, 2019	1	0	0	0	0	0	0	0	0	0	0	0	0	0	0	0	0	0	0	0
WANG X, 2020	1	0	0	0	0	0	0	0	0	0	0	0	0	0	0	0	0	0	0	0
WANG X, 2021a	1	0	0	0	0	0	0	0	0	0	0	0	0	0	0	0	0	0	0	0
WANG X, 2021b	1	0	0	0	0	0	0	0	0	0	0	0	0	0	0	0	0	0	0	0
WILCHES DM, 2021	0	0	0	0	0	0	0	0	0	0	0	1	0	0	0	0	0	0	0	0
WOLF S, 2018	0	0	0	0	0	0	0	0	0	1	0	0	0	0	0	0	0	0	0	0
WOLF S, 2019	0	0	0	0	0	0	0	0	0	1	0	0	0	0	0	0	0	0	0	0
WOLF S, 2020	0	0	0	0	0	0	0	0	0	1	0	0	0	0	0	0	0	0	0	0
WOLF S, 2021	0	0	0	0	0	0	0	0	0	1	0	0	0	0	0	0	0	0	0	0
WOLTERING SB, 2019	0	0	0	0	0	0	0	0	0	1	0	0	0	0	0	0	0	0	0	0
WOLTZ JM, 2015	1	0	0	0	0	0	0	0	0	0	0	0	0	0	0	0	0	0	0	0
WOLTZ JM, 2017	1	0	0	0	0	0	0	0	0	0	0	0	0	0	0	0	0	0	0	0
YAMAZAKI I, 2023	0	0	0	0	0	0	0	0	0	0	0	0	1	0	0	0	0	0	0	0
YI C, 2020	0	0	0	0	1	0	0	0	0	0	0	0	0	0	0	0	0	0	0	0
YOUSEF M, 2018	0	1	0	0	0	0	0	0	0	0	0	0	0	0	0	0	0	0	0	0
ZENGIN E, 2019	0	0	0	0	0	0	1	0	0	0	0	0	0	0	0	0	0	0	0	0
ZHANG X, 2020	0	0	0	0	1	0	0	0	0	0	0	0	0	0	0	0	0	0	0	0
ZHOU S, 2019	0	0	0	0	1	0	0	0	0	0	0	0	0	0	0	0	0	0	0	0
ZHU CJ, 2017	0	0	0	0	1	0	0	0	0	0	0	0	0	0	0	0	0	0	0	0

## Sheet: references
ArticleID	author	title	journal	volume	first page	last page	pub year	DOI
ABRAM PK, 2020	ABRAM P;MCPHERSON A;KULA T;THIESSEN J;PERLMAN C;FRASER J;TAM J;CARRILLO J;GATES M;SCHEFFER S;LEWIS M	NEW RECORDS OF ILEPTOPILINA GANASPISI AND IASOBARAI SPECIES ASSOCIATED WITH IDROSOPHILA SUZUKIII IN NORTH AMERICA INCLUDING DETECTIONS OF IL JAPONICAI AND IG BRASILIENSISI	JOURNAL OF HYMENOPTERA RESEARCH	78	1	17	2020	10.3897/jhr.78.55026
ABRAM PK, 2022a	ABRAM P;FRANKLIN M;HUEPPELSHEUSER T;CARRILLO J;GROVE E;ERASO P;ACHEAMPONG S;KEERY L;GIROD P;TSURUDA M;CLAUSEN M;BUFFINGTON M;MOFFAT C	ADVENTIVE LARVAL PARASITOIDS RECONSTRUCT THEIR CLOSE ASSOCIATION WITH SPOTTEDWING DROSOPHILA IN THE INVADED NORTH AMERICAN RANGE	ENVIRONMENTAL ENTOMOLOGY	51	670	678	2022	10.1093/ee/nvac019
ABRAM PK, 2022b	ABRAM P;WANG X;HUEPPELSHEUSER T;FRANKLIN M;DAANE K;LEE J;LUE C;GIROD P;CARRILLO J;WONG W;KULA R;GATES M;HOGG B;MOFFAT C;HOELMER K;SIAL A;BUFFINGTON M	A COORDINATED SAMPLING AND IDENTIFICATION METHODOLOGY FOR LARVAL PARASITOIDS OF SPOTTEDWING DROSOPHILA	JOURNAL OF ECONOMIC ENTOMOLOGY	115	922	942	2022	10.1093/jee/toab237
AKASAKA N, 2017	AKASAKA N;HIGASHIKUBO H;ISHII Y;SAKODA H;FUJIWARA S	POLYAMINES IN BROWN RICE VINEGAR FUNCTION AS POTENT ATTRACTANTS FOR THE SPOTTED WING DROSOPHILA	JOURNAL OF BIOSCIENCE AND BIOENGINEERING	123	78	83	2017	10.1016/j.jbiosc.2016.06.014
ALAWAMLEH A, 2021	ALAWAMLEH A;ÐUROVIĆ G;MADDALENA G;GUZZON R;GANASSI S;HASHMI M;WÄCKERS F;ANFORA G;DE C A	SELECTION OF LACTIC ACID BACTERIA SPECIES AND STRAINS FOR EFFICIENT TRAPPING OF DROSOPHILA SUZUKII	INSECTS	12	1	13	2021	10.3390/insects12020153
ALNAJJAR G, 2017	ALNAJJAR G;DRUMMOND F;GRODEN E	LABORATORY AND FIELD SUSCEPTIBILITY OF DROSOPHILA SUZUKII MATSUMURA DIPTERA DROSOPHILIDAE TO ENTOMOPATHOGENIC FUNGAL MYCOSES	JOURNAL OF AGRICULTURAL AND URBAN ENTOMOLOGY	33	111	132	2017	110.3954/1523-5475-33.1.111
AMIRESMAEILI N, 2018	AMIRESMAEILI N;JUCKER C;SAVOLDELLI S;LUPI D	UNDERSTANDING ITRICHOPRIA DROSOPHILAEI PERFORMANCE IN LABORATORY CONDITIONS	BULLETIN OF INSECTOLOGY	71	251	256	2018
AMIRESMAEILI N, 2020	AMIRESMAEILI N;ROMEIS J;COLLATZ J	COLD TOLERANCE OF THE DROSOPHILA PUPAL PARASITOID TRICHOPRIA DROSOPHILAE	JOURNAL OF INSECT PHYSIOLOGY	125	1	30	2020	10.1016/j.jinsphys.2020.104087
BALLMAN ES, 2017	BALLMAN E;COLLINS J;DRUMMOND F	PUPATION BEHAVIOR AND PREDATION ON IDROSOPHILA SUZUKIII DIPTERA DROSOPHILIDAE PUPAE IN MAINE WILD BLUEBERRY FIELDS	JOURNAL OF ECONOMIC ENTOMOLOGY	110	2308	2317	2017	10.1093/jee/tox233
BECHER PG, 2018	BECHER P;JENSEN R;NATSOPOULOU V;LICHT H	INFECTION OF IDROSOPHILA SUZUKIII WITH THE OBLIGATE INSECTPATHOGENIC FUNGUS IENTOMOPHTHORA MUSCAEI	JOURNAL OF PEST SCIENCE	91	781	787	2018	10.1007/s10340-017-0915-3
BEDINI S, 2020	BEDINI S;MUNIZ E;TANI C;CONTI B;RUIU L	INSECTICIDAL POTENTIAL OF BREVIBACILLUS LATEROSPORUS AGAINST DIPTERAN PEST SPECIES IN A WIDE ECOLOGICAL RANGE	JOURNAL OF INVERTEBRATE PATHOLOGY	177	1	6	2020	10.1016/j.jip.2020.107493
BEERS EH, 2022	BEERS E;BEAL D;SMYTHEMAN P;ABRAM P;SCHMIDT-JEFFRIS R;MORETTI E;DAANE K;LOONEY C;LUE C;BUFFINGTON M	FIRST RECORDS OF ADVENTIVE POPULATIONS OF THE PARASITOIDS GANASPIS BRASILIENSIS AND LEPTOPILINA JAPONICA IN THE UNITED STATES	JOURNAL OF HYMENOPTERA RESEARCH	91	11	25	2022	10.3897/jhr.91.82812
BIANCHERI MJ, 2022	BUONOCORE B M;SUAREZ L;KIRSCHBAUM D;MELLO G F;FUNES S	NATURAL PARASITISM INFLUENCES BIOLOGICAL CONTROL STRATEGIES AGAINST BOTH GLOBAL INVASIVE PESTS CERATITIS CAPITATA DIPTERA TEPHRITIDAE AND DROSOPHILA SUZUKII DIPTERA DROSOPHILIDAE AND THE NEOTROPICALNATIVE PEST ANASTREPHA FRATERCULUS DIPTERA TEPHRITIDAE	ENVIRONMENTAL ENTOMOLOGY	51	1120	1135	2022	10.1093/ee/nvac085
BIANCHERI MJ, 2023	BUONOCORE B M;NÚÑEZ-CAMPERO S;SUÁREZ L;PONSSA M;KIRSCHBAUM D;GARCIA F;OVRUSKI S	IMPLICATIONS OF THE NICHE PARTITIONING AND COEXISTENCE OF TWO RESIDENT PARASITOIDS FOR DROSOPHILA SUZUKII MANAGEMENT IN NONCROP AREAS	INSECTS	14	1	19	2023	10.3390/insects14030222
BIGANSKI S, 2017	BIGANSKI S;JEHLE J;KLEESPIES R	IBACILLUS THURINGIENSISI SEROVAR IISRAELENSISI HAS NO EFFECT ON IDROSOPHILA SUZUKIII MATSUMURA	JOURNAL OF APPLIED ENTOMOLOGY	142	33	36	2018	10.1111/jen.12415
BIGANSKI S, 2020	BIGANSKI S;WENNMANN J;VOSSBRINCK R;JEHLE J;KLEESPIES R	MOLECULAR AND MORPHOLOGICAL CHARACTERISATION OF A NOVEL MICROSPORIDIAN SPECIES ITUBULINOSEMA SUZUKIII INFECTING IDROSOPHILA SUZUKIII DIPTERA DROSOPHILIDAE	JOURNAL OF INVERTEBRATE PATHOLOGY	174	1	13	2020	10.1016/j.jip.2020.107440
BIGANSKI S, 2021	BIGANSKI S;FÜCKEL S;JEHLE J;KLEESPIES R	INFECTION EFFECTS OF THE NEW MICROSPORIDIAN SPECIES TUBULINOSEMA SUZUKII ON ITS HOST DROSOPHILA SUZUKII	SCIENTIFIC REPORTS	11	1	11	2021	10.1038/s41598-021-89583-9
BING XL, 2018	BING X;GERLACH J;LOEB G;BUCHON N	NUTRIENTDEPENDENT IMPACT OF MICROBES ON IDROSOPHILA SUZUKIII DEVELOPMENT	MBIO	9	1	18	2018	10.1128/mBio.02199-17
BING XL, 2021	BING X;WINKLER J;GERLACH J;LOEB G;BUCHON N	IDENTIFICATION OF NATURAL PATHOGENS FROM WILD IDROSOPHILA SUZUKIII	PEST MANAGEMENT SCIENCE	77	1594	1606	2021	10.1002/ps.6235
BIONDI A, 2017	BIONDI A;WANG X;MILLER J;MILLER B;SHEARER P;ZAPPALA L;SISCARO V;HOELMER K;DAANE K	INNATE OLFACTORY RESPONSES OF IASOBARA JAPONICAI TOWARD FRUITS INFESTED BY THE INVASIVE SPOTTED WING DROSOPHILA	JOURNAL OF INSECT BEHAVIOR	30	495	506	2017	10.1007/s10905-017-9636-y
BIONDI A, 2021	BIONDI A;WANG X;DAANE K	HOST PREFERENCE OF THREE ASIAN LARVAL PARASITOIDS TO CLOSELY RELATEDIDROSOPHILAISPECIES IMPLICATIONS FOR BIOLOGICAL CONTROL OFIDROSOPHILA SUZUKIII	JOURNAL OF PEST SCIENCE	94	273	283	2021	10.1007/s10340-020-01272-0
BONNEAU P, 2019	BONNEAU P;RENKEMA J;FOURNIER V;FIRLEJ A	ABILITY OF MUSCIDIFURAX RAPTORELLUS AND OTHER PARASITOIDS AND PREDATORS TO CONTROL DROSOPHILA SUZUKII POPULATIONS IN RASPBERRIES IN THE LABORATORY	INSECTS	10	1	14	2019	10.3390/insects10030068
BOURNE A, 2019	BOURNE A;FOUNTAIN M;WIJNEN H;SHAW B	POTENTIAL OF THE EUROPEAN EARWIG IFORFICULA AURICULARIAI AS A BIOCONTROL AGENT OF THE SOFT AND STONE FRUIT PEST IDROSOPHILA SUZUKIII	PEST MANAGEMENT SCIENCE	75	3340	3345	2019	10.1002/ps.5459
BRUNER-MONTERO G, 2023	BRUNER-MONTERO G;LUQUE C;CESAR C;DING S;DAY J;JIGGINS F	HUNTING IDROSOPHILAI VIRUSES FROM WILD POPULATIONS A NOVEL ISOLATION APPROACH AND CHARACTERISATION OF VIRUSES	PLOS PATHOGENS	19	e1010883		2023	10.1371/journal.ppat.1010883
BUENO E, 2020	BUENO E;MARTIN K;RAGUSO R;MCMULLEN J;HESLER S;LOEB G;DOUGLAS A	RESPONSE OF WILD SPOTTED WING DROSOPHILA IDROSOPHILA SUZUKIII TO MICROBIAL VOLATILES	JOURNAL OF CHEMICAL ECOLOGY	46	688	698	2020	10.1007/s10886-019-01139-4
BUFFINGTON ML, 2020	BUFFINGTON M;GIORGINI M;LUE G;CASCONE P;FORSHAGE A;GUERRIERI E	DESCRIPTION OF THE ABERRANT ILEPTOPILINA LASALLEII N SP WITH AN UPDATED PHYLOGENY OF ILEPTOPILINAI FORSTER HYMENOPTERA FIGITIDAE EUCOILINAE	JOURNAL OF NATURAL HISTORY	54	565	583	2020	10.1080/00222933.2020.1754483
CARRAU T, 2018	CARRAU T;HIEBERT N;VILCINSKAS A;LEE K	IDENTIFICATION AND CHARACTERIZATION OF NATURAL VIRUSES ASSOCIATED WITH THE INVASIVE INSECT PEST IDROSOPHILA SUZUKIII	JOURNAL OF INVERTEBRATE PATHOLOGY	154	74	78	2018	10.1016/j.jip.2018.04.001
CARRAU T, 2021	CARRAU T;LAMP B;REUSCHER C;VILCINSKAS A;LEE K	ORGANIZATION OF THE STRUCTURAL PROTEIN REGION OF LA JOLLA VIRUS ISOLATED FROM THE INVASIVE PEST INSECT IDROSOPHILA SUZUKIII	VIRUSES-BASEL	13	1	16	2021	10.3390/v13050740
CARRAU T, 2021	CARRAU T;THUEMECKE S;SILVA D;GAERTNER U;TAUBERT C;VILCINSKAS A;LEE K	THE CELLULAR INNATE IMMUNE RESPONSE OF THE INVASIVE PEST INSECT IDROSOPHILA SUZUKIII AGAINST IPSEUDOMONAS ENTOMOPHILAI INVOLVES THE RELEASE OF EXTRACELLULAR TRAPS	CELLS	10	1	13	2021	10.3390/cells10123320
CARRILLO G, 2015	MORENO C G;RODRIGUEZ V B;SANCHEZ ;GONZALEZ J;ARREDONDO B H	TRAPPING AND RECORDING OF THE PARASITOID IPACHYCREPOIDEUSI IVINDEMMIAEI RONDANI HYMENOPTERA PTEROMALIDAE OF IDROSOPHILAI ISUZUKIII MATSUMURA DIPTERA DROSOPHILIDAE IN MEXICO	SOUTHWESTERN ENTOMOLOGIST	40	199	203	2015	10.3958/059.040.0118
CARROLL JE, 2023	CARROLL J;MARSHALL P;MATTOON N;WEBER C;LOEB G	THE PREDATION IMPACT OF RUBYTHROATED HUMMINGBIRD ARCHILOCHUS COLUBRIS ON SPOTTEDWING DROSOPHILA DROSOPHILA SUZUKII IN RASPBERRY RUBUS IDAEUS	CROP PROTECTION	163			2023	10.1016/j.cropro.2022.106116
CATTEL J, 2016	CATTEL J;MARTINEZ J;JIGGINS F;MOUTON L;GIBERT P	IWOLBACHIAIMEDIATED PROTECTION AGAINST VIRUSES IN THE INVASIVE PEST IDROSOPHILA SUZUKIII	INSECT MOLECULAR BIOLOGY	25	595	603	2016	10.1111/imb.12245
CATTEL J, 2018	CATTEL J;NIKOLOULI K;ANDRIEUX J;JIGGINS F;CHARLAT S;VAVRE F;LEJON D;GIBERT P;MOUTON L	BACK AND FORTH IWOLBACHIAI TRANSFERS REVEAL EFFICIENT STRAINS TO CONTROL SPOTTED WING DROSOPHILA POPULATIONS	JOURNAL OF APPLIED ECOLOGY	55	2408	2418	2018	10.1111/1365-2664.13101
CHABERT S, 2012	CHABERT S;ALLEMAND R;POYET M;ESLIN P;GIBERT P	ABILITY OF EUROPEAN PARASITOIDS HYMENOPTERA TO CONTROL A NEW INVASIVE ASIATIC PEST IDROSOPHILA SUZUKIII	BIOLOGICAL CONTROL	63	40	47	2012	10.1016/j.biocontrol.2012.05.005
CHANDLER JA, 2014	CHANDLER J;JAMES P;JOSPIN J	THE BACTERIAL COMMUNITIES OF IDROSOPHILA SUZUKIII COLLECTED FROM UNDAMAGED CHERRIES	PEERJ	2	e474		2014	10.7717/peerj.474
CHEN Q, 2023	CHEN Q;ZHANG J;TIAN Y;CHEN G;ZHANG X	EFFECT OF SHORTTERM HIGHTEMPERATURE STIMULI ON THE FUNCTIONAL RESPONSE OF ITRICHOPRIAI IDROSOPHILAEI MATSUMURA	INSECTS	14	1	12	2023	10.3390/insects14090748
COLLATZ J, 2021	COLLATZ J;ROMEIS J	FLOWERS AND FRUITS PROLONG SURVIVAL OF DROSOPHILA PUPAL PARASITOIDS	JOURNAL OF APPLIED ENTOMOLOGY	145	629	634	2021	10.1111/jen.12881
COLOMBARI F, 2020	COLOMBARI F;TONINA L;BATTISTI A;MORI N	PERFORMANCE OF ITRICHOPRIA DROSOPHILAEI HYMENOPTERA DIAPRIIDAE A GENERALIST PARASITOID OF IDROSOPHILA SUZUKIII DIPTERA DROSOPHILIDAE AT LOW TEMPERATURE	JOURNAL OF INSECT SCIENCE	20	748	760	2020	10.1093/jisesa/ieaa039
COSSENTINE J, 2016	COSSENTINE J;ROBERTSON M;BUITENHUIS R	IMPACT OF ACQUIRED ENTOMOPATHOGENIC FUNGI ON ADULT IDROSOPHILA SUZUKIII SURVIVAL AND FECUNDITY	BIOLOGICAL CONTROL	103	129	137	2016	10.1016/j.biocontrol.2016.09.002
COSSENTINE JE, 2017	COSSENTINE J;AYYANATH M	LIMITED PROTECTION OF THE PARASITOID IPACHYCREPOIDEUS VINDEMIAEI FROM IDROSOPHILA SUZUKIII HOSTDIRECTED SPINOSAD SUPPRESSION	ENTOMOLOGIA EXPERIMENTALIS ET APPLICATA	164	78	86	2017	10.1111/eea.12592
CUTHBERTSON AGS, 2016	CUTHBERTSON A;AUDSLEY N	FURTHER SCREENING OF ENTOMOPATHOGENIC FUNGI AND NEMATODES AS CONTROL AGENTS FOR IDROSOPHILA SUZUKIII	INSECTS	7	1	9	2016	10.3390/insects7020024
DA SILVA CS, 2019b	BEZERRA D S C;PRICE B;SOOHOO-HUI A;WALTON V	FACTORS AFFECTING THE BIOLOGY OF PACHYCREPOIDEUS VINDEMMIAE HYMENOPTERA PTEROMALIDAE A PARASITOID OF SPOTTEDWING DROSOPHILA DROSOPHILA SUZUKII	PLOS ONE	14	1	20	2019	10.1371/journal.pone.0218301
DA SILVA CS, 2019c	BEZERRA D S C;PRICE B;WALTON V	WATERDEPRIVED PARASITIC WASPS PACHYCREPOIDEUS VINDEMMIAE KILL MORE PUPAE OF A PEST DROSOPHILA SUZUKII AS A WATERINTAKE STRATEGY	SCIENTIFIC REPORTS	9	1	8	2019	10.1038/s41598-019-40256-8
DAANE KM, 2016	DAANE K;WANG X;BIONDI A;MILLER B;MILLER J;RIEDL H;SHEARER E;GIORGINI M;BUFFINGTON M;VAN ;ACHTERBERG K;SONG Y;KANG T;YI C;LEE D;CHUNG B;HOELMER K;WALTON V	FIRST EXPLORATION OF PARASITOIDS OF IDROSOPHILA SUZUKIII IN SOUTH KOREA AS POTENTIAL CLASSICAL BIOLOGICAL AGENTS	JOURNAL OF PEST SCIENCE	89	823	835	2016	10.1007/s10340-016-0740-0
DAANE KM, 2021	DAANE K;WANG X;HOGG B;BIONDI A	POTENTIAL HOST RANGES OF THREE ASIAN LARVAL PARASITOIDS OF IDROSOPHILA SUZUKIII	JOURNAL OF PEST SCIENCE	94	1171	1182	2021	10.1007/s10340-021-01368-1
DANCAU T, 2017	DANCAU T;STEMBERGER T;CLARKE D	CAN COMPETITION BE SUPERIOR TO PARASITISM FOR BIOLOGICAL CONTROL THE CASE OF SPOTTED WING DROSOPHILA IDROSOPHILA SUZUKIII IDROSOPHILA MELANOGASTERI AND IPACHYCREPOIDEUS VINDEMMIAEI	BIOCONTROL SCIENCE AND TECHNOLOGY	27	3	16	2017	10.1080/09583157.2016.1241982
DE LA VEGA GJ, 2021	DE L V G;TRINANES F;GONZALEZ A	EFFECT OF IDROSOPHILA SUZUKIII ON BLUEBERRY VOCS CHEMICAL CUES FOR A PUPAL PARASITOID ITRICHOPRIA ANASTREPHAEI	JOURNAL OF CHEMICAL ECOLOGY	47	1014	1024	2021	10.1007/s10886-021-01294-7
DONZELLI BGG, 2017	DONZELLI B;TURGEON B;GIBSON D;KRASNOFF S	DISRUPTIONS OF THE GENES INVOLVED IN LYSINE BIOSYNTHESIS IRON ACQUISITION AND SECONDARY METABOLISMS AFFECT VIRULENCE AND FITNESS IN IMETARHIZIUM ROBERTSIII	FUNGAL GENETICS AND BIOLOGY	98	23	34	2017	10.1016/j.fgb.2016.11.005
DOS SANTOS JJ, 2022	DOS S J;DE B A;JEAN-BAPTISTE M;BERNARDI D;SICILIANO W S;LEITE L;MELLO G F	EFFECTIVENESS OF ISTEINERNEMA RARUMI PAM 25 RHABDITIDA STEINERNEMATIDAE AGAINST IDROSOPHILA SUZUKIII DIPTERA DROSOPHILIDAE	JOURNAL OF ECONOMIC ENTOMOLOGY	115	967	971	2022	10.1093/jee/toac010
DUDZIC JP, 2023	DUDZIC J;MARTIN J;HERZ A;EBEN A	A RAPID METHOD TO MONITOR PARASITOID INFESTATIONS IN IDROSOPHILAI ISUZUKIII POPULATIONS	JOURNAL FUR KULTURPFLANZEN	75	269	273	2023	10.5073/JfK.2023.09-10.05
ÐUROVIĆ G, 2021	ÐUROVIĆ G;ALAWAMLEH A;CARLIN S;MADDALENA G;GUZZON R;MAZZONI V;DALTON D;WALTON V;SUCKLING D;BUTLER R;ANGELI S;DE C A;ANFORA G	LIQUID BAITS WITH OENOCOCCUS OENI INCREASE CAPTURES OF DROSOPHILA SUZUKII	INSECTS	12	1	19	2021	10.3390/insects12010066
EARLEY NG, 2023	EARLEY N;ABRAM P;LALONDE R;MOFFAT C	OVIPOSITOR CHARACTERISTICS DIFFER BETWEEN TWO PARASITOIDS HYMENOPTERA FIGITIDAE OFI DROSOPHILAII SUZUKIII DIPTERA DROSOPHILIDAE IN AN ADVENTIVE LANDSCAPE	JOURNAL OF HYMENOPTERA RESEARCH	95	13	30	2023	10.3897/jhr.95.89678
ENGLERT C, 2019	ENGLERT C;HERZ A	ACCEPTABILITY OF IDROSOPHILA SUZUKIII AS PREY FOR COMMON PREDATORS OCCURRING IN CHERRIES AND BERRIES	JOURNAL OF APPLIED ENTOMOLOGY	143	387	396	2019	10.1111/jen.12613
ESTEBAN-SANTIAGO J, 2021	MAURICIO E J;RODRIGUEZ-LEYVA E;REFUGIO ;LOMELI-FLORES J;GONZALEZ-CABRERA J	DEMOGRAPHIC PARAMETERS OF ITRICHOPRIA DROSOPHILAEI IN THREE HOST SPECIES	ENTOMOLOGIA EXPERIMENTALIS ET APPLICATA	169	330	337	2021	10.1111/eea.13026
EVANS BG, 2021	EVANS B;RENKEMA J	INITIAL TESTS OF ISTEINERNEMA RIOBRAVEI AGAINST SPOTTED WING DROSOPHILA IDROSOPHILA SUZUKIII MATSUMURA DIPTERA DROSOPHILIDAE AND COMPARISON TO OTHER ENTOMOPATHOGENIC NEMATODE SPECIES IN THE LABORATORY	BIOCONTROL SCIENCE AND TECHNOLOGY	31	336	342	2021	10.1080/09583157.2020.1846682
FELLIN L, 2023	FELLIN L;GRASSI A;PUPPATO S;SADDI A;ANFORA G;IORIATTI C;ROSSI-STACCONI M	FIRST REPORT ON CLASSICAL BIOLOGICAL CONTROL RELEASES OF THE LARVAL PARASITOID IGANASPIS BRASILIENSISI AGAINST IDROSOPHILA SUZUKIII IN NORTHERN ITALY	BIOCONTROL	68	1	12	2023	10.1007/s10526-022-10174-2
FOYE S, 2020	FOYE S;STEFFAN S	A RARE RECENTLY DISCOVERED NEMATODE IOSCHEIUS ONIRICII RHABDITIDA RHABDITIDAE KILLS IDROSOPHILA SUZUKIII DIPTERA DROSOPHILIDAE WITHIN FRUIT	JOURNAL OF ECONOMIC ENTOMOLOGY	113	1047	1051	2020	10.1093/jee/toz365
FUNES CF, 2020	FUNES C;GARRIDO S;AQUINO L;GOMEZ S C;CICHON S;KIRSCHBAUM D	NEW RECORDS OF IPACHYCREPOIDEUS VINDEMMIAEI HYMENOPTERA PTEROMALIDAE ASSOCIATED WITH IDROSOPHILA SUZUKIII DIPTERA DROSOPHILIDAE IN CHERRY AND BERRY CROPS FROM ARGENTINA	REVISTA DE LA SOCIEDAD ENTOMOLOGICA ARGENTINA	79	39	43	2020	10.25085/rsea.790406
GALLAND CD, 2023	GALLAND C;LALAYMIA I;DECLERCK F	EFFICACY OF ENTOMOPATHOGENIC FUNGI AGAINST THE FRUIT FLYI DROSOPHILAII SUZUKIII AND THEIR SIDE EFFECTS ON PREDATOR AND POLLINATOR INSECTS	ENTOMOLOGIA GENERALIS	43	1203	1210	2023	10.1127/entomologia/2023/2192
GALLARDO FE, 2022a	GALLARDO F;FUNES C;RECHE D;OVRUSKI S;BUFFINGTON M	FIRST RECORD AND DISTRIBUTION OF IGANASPIS BRASILIENSISI HYMENOPTERA FIGITIDAE EUCOILINAE A PARASITOID OF IDROSOPHILA SUZUKIII DIPTERA DROSOPHILIDAE IN ARGENTINA	NEOTROPICAL ENTOMOLOGY	51	164	169	2022	10.1007/s13744-021-00912-z
GALLARDO FE, 2022b	GALLARDO F;RECHE V;MARGARIA D;ANSA M;DETTLER M;VAZQUEZ F;BARRIENTOS G;SANTADINO M;MARTINEZ E;RIQUELME V M	SURVEY OF POTENTIAL PARASITOIDS HYMENOPTERA OF IDROSOPHILA SUZUKIII DIPTERA DROSOPHILIDAE IN BUENOS AIRES PROVINCE ARGENTINA	REVISTA DE LA SOCIEDAD ENTOMOLOGICA ARGENTINA	81	71	78	2022	10.25085/rsea.810107
GAO HH, 2017	GAO H;XU N;CHEN H;LIU Q;PU Q;QIN D;ZHAI Y;YU Y	IMPACT OF SELECTED FUNGI FROM AN ARTIFICIAL DIET ON THE GROWTH AND DEVELOPMENT OF IDROSOPHILA SUZUKIII DIPTERA DROSOPHILIDAE	JOURNAL OF ASIA-PACIFIC ENTOMOLOGY	20	141	149	2017	10.1016/j.aspen.2016.12.007
GARCEZ AM, 2023	GARCEZ A;KRÜGER A;NAVA D	INTRINSIC COMPETITION BETWEEN 2 PUPAL PARASITOIDS OF DROSOPHILA SUZUKII DIPTERA DROSOPHILIDAE	ANNALS OF THE ENTOMOLOGICAL SOCIETY OF AMERICA	116	145	153	2023	10.1093/aesa/saad010
GARCIA-CANCINO MD, 2015	GARCIA C M;GONZALEZ H J;MORENO C G;SANCHEZ ;GONZALEZ J;ARREDONDO B H	PARASITOIDS OF IDROSOPHILA SUZUKIII MATSUMURA DIPTERA DROSOPHILIDAE IN COLIMA MEXICO	SOUTHWESTERN ENTOMOLOGIST	40	855	858	2015	10.3958/059.040.0418
GARCIA-CANCINO MD, 2020	GARCIA-CANCINO M;GONZALEZ-CABRERA J;ARREDONDO-BERNAL H	BIOLOGICAL AND POPULATION PARAMETERS AS WELL AS OVIPOSITION PREFERENCE OF TWO PUPAL PARASITOIDS OF IDROSOPHILA SUZUKIII DIPTERA DROSOPHILIDAE IN MEXICO	JOURNAL OF ENTOMOLOGICAL SCIENCE	55	87	97	2020	10.18474/0749-8004-55.1.87
GARRIDO SILVINA A, 2018	GARRIDO S A;CICHON L I;LAGO J E;NAVARRO M D	FIRST RECORD OF ILEPTOPILINAI IBOULARDII HYMENOPTERA FIGITIDAE ASOCIATED TO IDROSOPHILAI ISUZUKIII DIPTERA DROSOPHILIDAE IN ALTO VALLE OF RIO NEGRO AND NEUQUEN PATAGONIA ARGENTINA	REVISTA DE LA SOCIEDAD ENTOMOLOGICA ARGENTINA	77	22	26	2018	10.25085/rsea.770202
GARRIGA A, 2018	GARRIGA A;MORTON A;GARCIA-DEL-PINO F	IS IDROSOPHILA SUZUKIII AS SUSCEPTIBLE TO ENTOMOPATHOGENIC NEMATODES AS IDROSOPHILA MELANOGASTERI	JOURNAL OF PEST SCIENCE	91	789	798	2018	10.1007/s10340-017-0920-6
GARRIGA A, 2020a	GARRIGA A;MASTORE M;MORTON A;GARCIA D;PINO F;FRANCESCO B M	IMMUNE RESPONSE OF IDROSOPHILA SUZUKIII LARVAE TO INFECTION WITH THE NEMATOBACTERIAL COMPLEX ISTEINERNEMA CARPOCAPSAEXENORHABDUS NEMATOPHILAI	INSECTS	11	1	19	2020	10.3390/insects11040210
GARRIGA A, 2020b	GARRIGA A;MORTON A;RIBES A;GARCIA-DEL-PINO F	SOIL EMERGENCE OF IDROSOPHILA SUZUKIII ADULTS A SUSCEPTIBLE PERIOD FOR ENTOMOPATHOGENIC NEMATODES INFECTION	JOURNAL OF PEST SCIENCE	93	639	646	2020	10.1007/s10340-019-01182-w
GARRIGA A, 2023	GARRIGA A;TOUBARRO D;SIMOES N;MORTON F	THE MODULATION EFFECT OF THE STEINERNEMA CARPOCAPSAE XENORHABDUSI NEMATOPHILAI COMPLEX ON IMMUNERELATED GENES INI DROSOPHILAII SUZUKIII LARVAE	JOURNAL OF INVERTEBRATE PATHOLOGY	196	107870		2023	10.1016/j.jip.2022.107870
GIORGINI M, 2019	GIORGINI M;WANG X;WANG Y;CHEN F;HOUGARDY E;ZHANG H;CHEN Z;CHEN H;LIU C;CASCONE P;FORMISANO G;CARVALHO G;BIONDI A;BUFFINGTON M;DAANE K;HOELMER K;GUERRIERI E	EXPLORATION FOR NATIVE PARASITOIDS OF DROSOPHILA SUZUKII IN CHINA REVEALS A DIVERSITY OF PARASITOID SPECIES AND NARROW HOST RANGE OF THE DOMINANT PARASITOID	JOURNAL OF PEST SCIENCE	92	509	522	2019	10.1007/s10340-018-01068-3
GIROD P, 2018a	GIROD P;BOROWIEC N;BUFFINGTON M;CHEN G;FANG Y;KIMURA M;PERIS-FELIPO F;RIS N;WU H;XIAO C;ZHANG J;AEBI A;HAYE T;KENIS M	THE PARASITOID COMPLEX OF IDI ISUZUKII IAND OTHER FRUIT FEEDING DROSOPHILA SPECIES IN ASIA	SCIENTIFIC REPORTS	8	11839		2018	10.1038/s41598-018-29555-8
GIROD P, 2018b	GIROD P;LIERHMANN O;URVOIS T;TURLINGS T;KENIS M;HAYE T	HOST SPECIFICITY OF ASIAN PARASITOIDS FOR POTENTIAL CLASSICAL BIOLOGICAL CONTROL OF IDROSOPHILA SUZUKIII	JOURNAL OF PEST SCIENCE	91	1241	1250	2018	10.1007/s10340-018-1003-z
GIROD P, 2018c	GIROD P;ROSSIGNAUD L;HAYE T;TURLINGS M	DEVELOPMENT OF ASIAN PARASITOIDS IN LARVAE OF IDROSOPHILA SUZUKIII FEEDING ON BLUEBERRY AND ARTIFICIAL DIET	JOURNAL OF APPLIED ENTOMOLOGY	142	483	494	2018	10.1111/jen.12496
GOMEZ SEGADE CB, 2021	GOMEZ S C;GARRIDO S;AQUINO D;CORLEY J;CICHON L	FIRST REPORT OF ISPALANGIA ENDIUSI HYMENOPTERA PTEROMALIDAE ASSOCIATED WITH IDROSOPHILA SUZUKIII DIPTERA DROSOPHILIDAE IN BERRIES AND STONE FRUIT CROPS FROM NORTH PATAGONIAN ARGENTINA	REVISTA DE LA SOCIEDAD ENTOMOLOGICA ARGENTINA	80	48	52	2021	10.25085/rsea.800209
GONZALEZ-CABRERA J, 2019	GONZALEZ-CABRERA J;MORENO-CARRILLO G;SANCHEZ-GONZALEZ J;MENDOZA-CEBALLOS M;ARREDONDO-BERNAL H	SINGLE AND COMBINED RELEASE OF ITRICHOPRIA DROSOPHILAEI HYMENOPTERA DIAPRIIDAE TO CONTROL IDROSOPHILA SUZUKIII DIPTERA DROSOPHILIDAE	NEOTROPICAL ENTOMOLOGY	48	949	956	2019	10.1007/s13744-019-00707-3
GONZALEZ-CABRERA J, 2020	GONZALEZ-CABRERA J;CORDOBA-URTIZ G;SANCHEZ-GONZALEZ H	FIRST REPORT OF THE PARASITOID IGANASPIS BRASILIENSISI IHERING HYMENOPTERA FIGITIDAE IN MEXICO	ENTOMOLOGICAL NEWS	129	67	70	2020	10.3157/021.129.0110
GONZALEZ-CABRERA J, 2021a	GONZALEZ-CABRERA J;MORENO-CARRILLO G;ANTONIO ;SANCHEZ-GONZALEZ J;YAMIL M M;CESAR ;ARREDONDO-BERNAL H	IDROSOPHILA SUZUKIII RESPONSE TO AUGMENTATIVE RELEASES OF ITRICHOPRIA DROSOPHILAEI IN MEXICO	BULLETIN OF INSECTOLOGY	74	201	207	2021
GONZALEZ-CABRERA J, 2023b	GONZALEZ-CABRERA J;MORENO-CARRILLO G;LOPEZ-JUAREZ A;ANGUIANO-AMEZCUA J;SANCHEZ-GONZALEZ J;MENDOZA-CEBALLOS M;ARREDONDO-BERNAL H	LABORATORY AND FIELD PERFORMANCE OF TRICHOPRIA DROSOPHILAE REARED ON DROSOPHILA MELANOGASTER AND D SUZUKII	JOURNAL OF ASIA-PACIFIC ENTOMOLOGY	26	102091		2023	10.1016/j.aspen.2023.102091
GOWTON CM, 2020	GOWTON C;REUT M;CARRILLO J	PEPPERMINT ESSENTIAL OIL INHIBITS DROSOPHILA SUZUKII EMERGENCE BUT REDUCES PACHYCREPOIDEUS VINDEMMIAE PARASITISM RATES	SCIENTIFIC REPORTS	10	9090		2020	10.1038/s41598-020-65189-5
GUERRIERI E, 2016	GUERRIERI E;GIORGINI M;CASCONE P;CARPENITO S;VAN A C	SPECIES DIVERSITY IN THE PARASITOID GENUS ASOBARA HYMENOPTERA BRACONIDAE FROM THE NATIVE AREA OF THE FRUIT FLY PEST DROSOPHILA SUZUKII DIPTERA DROSOPHILIDAE	PLOS ONE	11			2016	10.1371/journal.pone.0147382
GUGERLI F, 2019	GUGERLI F;MORETTI M;GRAF R;MAIER C;COLLATZ J;TRIVELLONE V	GENETIC DIVERSITY OF ITRICHOPRIA DROSOPHILAEI A NATURAL ENEMY OF SPOTTED WING DROSOPHILA	AGRARFORSCHUNG SCHWEIZ	10	396	401	2019
GUTIERREZ-PALOMARES VM, 2021	GUTIERREZ-PALOMARES V;PAULINO-ALONSO L;GUTIERREZ J;ALATORRE-ROSAS R	PATHOGENICITY AND VIRULENCE OF ISARIA JAVANICA METARHIZIUM ANISOPLIAE AND BEAUVERIA BASSIANA STRAINS FOR CONTROL OF DROSOPHILA SUZUKII	SOUTHWESTERN ENTOMOLOGIST	46	e0147382		2021	10.3958/059.046.0406
HAEUSSLING BJM, 2022	HAEUSSLING B;MAUTNER M;STOEKL J	BELOW GROUND EFFICIENCY OF A PARASITIC WASP FOR IDROSOPHILA SUZUKIII BIOCONTROL IN DIFFERENT SOIL TYPES	SCIENTIFIC REPORTS	12			2022	10.1038/s41598-022-12993-w
HARO-BARCHIN E, 2018	HARO-BARCHIN E;SCHEPER J;GANUZA C;DE ;GROOT G;COLOMBARI F;VAN K R;KLEIJN D	LANDSCAPESCALE FOREST COVER INCREASES THE ABUNDANCE OFI DROSOPHILA SUZUKIII AND PARASITOID WASPS	BASIC AND APPLIED ECOLOGY	31	33	43	2018	10.1016/j.baae.2018.07.003
HÄUSSLING BJM, 2021	HÄUSSLING B;LIENENLÜKE J;STÖKL J	THE PREFERENCE OF TRICHOPRIA DROSOPHILAE FOR PUPAE OF DROSOPHILA SUZUKII IS INDEPENDENT OF HOST SIZE	SCIENTIFIC REPORTS	11	9130		2021	10.1038/s41598-020-80355-5
HERZ A, 2021	HERZ A;DINGELDEY E;ENGLERT C	MORE POWER WITH FLOWER FOR THE PUPAL PARASITOID TRICHOPRIA DROSOPHILAE A CANDIDATE FOR BIOLOGICAL CONTROL OF THE SPOTTED WING DROSOPHILA	INSECTS	12	628		2021	10.3390/insects12070628
HIEBERT N, 2020	HIEBERT N;CARRAU T;BARTLING M;VILCINSKAS A;LEE K	IDENTIFICATION OF ENTOMOPATHOGENIC BACTERIA ASSOCIATED WITH THE INVASIVE PEST IDROSOPHILA SUZUKIII IN INFESTED AREAS OF GERMANY	JOURNAL OF INVERTEBRATE PATHOLOGY	173	107389		2020	10.1016/j.jip.2020.107389
HOGG BN, 2022	HOGG B;LEE J;ROGERS M;WORTH L;NIETO D;STAHL J;DAANE K	RELEASES OF THE PARASITOID PACHYCREPOIDEUS VINDEMMIAE FOR AUGMENTATIVE BIOLOGICAL CONTROL OF SPOTTED WING DROSOPHILA DROSOPHILA SUZUKII	BIOLOGICAL CONTROL	168	104865		2022	10.1016/j.biocontrol.2022.104865
HOUGARDY E, 2019	HOUGARDY E;HOGG B;WANG X;DAANE K	COMPARISON OF THERMAL PERFORMANCES OF TWO ASIAN LARVAL PARASITOIDS OF DROSOPHILA SUZUKII	BIOLOGICAL CONTROL	136	104000		2019	10.1016/j.biocontrol.2019.104000
HOUGARDY E, 2022	HOUGARDY E;HOGG B;WANG X;DAANE K	DISCRIMINATION ABILITIES AND PARASITISM SUCCESS OF PUPAL PARASITOIDS TOWARDS SPOTTEDWING DROSOPHILA PUPAE PREVIOUSLY PARASITIZED BY THE LARVAL PARASITOID GANASPIS BRASILIENSIS HYMENOPTERA FIGITIDAE	ENVIRONMENTAL ENTOMOLOGY	51	1106	1112	2022	10.1093/ee/nvac083
HUANG J, 2023	HUANG J;LEACH H;BUFFINGTON M;ROTHWELL N;WILSON J	RESIDENT PARASITOIDS ASSOCIATED WITH DROSOPHILIDAE IN MICHIGAN TART CHERRY ORCHARDS AND WOODLAND EDGES	JOURNAL OF HYMENOPTERA RESEARCH	96	485	494	2023	10.3897/jhr.96.103160
HUANG W, 2023	HUANG W;LI D;LI J;SONG Y;HOU Q;HONG Y;NIE C;CAI P;LI Y	FIELD INVESTIGATIONS OF DROSOPHILA SUZUKII DIPTERA DROSOPHILIDAE AND ITS ASSOCIATED PARASITOIDS IN FUJIAN PROVINCE SOUTHEASTERN CHINA	APPLIED ECOLOGY AND ENVIRONMENTAL RESEARCH	21			2023	10.15666/aeer/2106_55055522
HUEBNER A, 2017	HUEBNER A;ENGLERT C;HERZ A	EFFECT OF ENTOMOPATHOGENIC NEMATODES ON DIFFERENT DEVELOPMENTAL STAGES OF IDROSOPHILA SUZUKIII IN AND OUTSIDE FRUITS	BIOCONTROL	62	669	680	2017	10.1007/s10526-017-9832-x
IACOVONE A, 2018	IACOVONE A;RIS N;POIRIÉ M;GATTI J	TIMECOURSE ANALYSIS OF DROSOPHILA SUZUKII INTERACTION WITH ENDOPARASITOID WASPS EVIDENCES A DELAYED ENCAPSULATION RESPONSE COMPARED TO D MELANOGASTER	PLOS ONE	13	e0201573		2018	10.1371/journal.pone.0201573
IBOUH K, 2019	IBOUH K;ORESTE M;BUBICI G;TARASCO E;STACCONI M;IORIATTI V;ANFORA G;BASER N	BIOLOGICAL CONTROL OF IDROSOPHILA SUZUKIII EFFICACY OF PARASITOIDS ENTOMOPATHOGENIC FUNGI NEMATODES AND DETERRENTS OF OVIPOSITION IN LABORATORY ASSAYS	CROP PROTECTION	125	104897		2019	10.1016/j.cropro.2019.104897
ISTAS O, 2023	ISTAS O;SZŰCS M	BIOLOGICAL CONTROL POTENTIAL OF A LABORATORY SELECTED GENERALIST PARASITOID VERSUS A COEVOLVED SPECIALIST PARASITOID AGAINST THE INVASIVE DROSOPHILA SUZUKII	EVOLUTIONARY APPLICATIONS	16	1819	1929	2023	10.1111/eva.13605
JARRETT BJM, 2022	JARRETT B;LINDER S;FANNING P;ISAACS R;SZŰCS M	EXPERIMENTAL ADAPTATION OF NATIVE PARASITOIDS TO THE INVASIVE INSECT PEST DROSOPHILA SUZUKII	BIOLOGICAL CONTROL	167	104843		2022	10.1016/j.biocontrol.2022.104843
KAÇAR G, 2017	KACAR G;WANG X;BIONDI A;DAANE K	LINEAR FUNCTIONAL RESPONSE BY TWO PUPAL IDROSOPHILAI PARASITOIDS FORAGING WITHIN SINGLE OR MULTIPLE PATCH ENVIRONMENTS	PLOS ONE	12	e0183525		2017	10.1371/journal.pone.0183525
KAÇAR G, 2020	KACAR G	NEW RECORDS OF THE PARASITOIDS OF IDROSOPHILA SUZUKIII MATSUMURA 1931 DIPTERA DROSOPHILIDAE IN NEWLY INVADED AREAS IN TURKEY MOLECULAR IDENTIFICATION	TURKIYE ENTOMOLOJI DERGISI-TURKISH JOURNAL OF ENTOMOLOGY	44	71	79	2020	10.16970/entoted.607415
KACSOH BZ, 2012	KACSOH B;SCHLENKE T	HIGH HEMOCYTE LOAD IS ASSOCIATED WITH INCREASED RESISTANCE AGAINST PARASITOIDS IN IDROSOPHILA SUZUKIII A RELATIVE OF IDI IMELANOGASTERI	PLOS ONE	7	e34721		2012	10.1371/journal.pone.0034721
KAMIYAMA MT, 2019	KAMIYAMA M;SCHREINER Z;GUEDOT C	DIVERSITY AND ABUNDANCE OF NATURAL ENEMIES OF IDROSOPHILA SUZUKIII IN WISCONSIN USA FRUIT FARMS	BIOCONTROL	64	665	676	2019	10.1007/s10526-019-09966-w
KASUYA N, 2013	KASUYA N;MITSUI H;IDEO S;WATADA M;KIMURA M	ECOLOGICAL MORPHOLOGICAL AND MOLECULAR STUDIES ON IGANASPISI INDIVIDUALS HYMENOPTERA FIGITIDAE ATTACKING IDROSOPHILA SUZUKIII DIPTERA DROSOPHILIDAE	APPLIED ENTOMOLOGY AND ZOOLOGY	48	87	92	2013	10.1007/s13355-012-0156-0
KNOLL V, 2017	KNOLL V;ELLENBROEK T;ROMEIS J;COLLATZ J	SEASONAL AND REGIONAL PRESENCE OF HYMENOPTERAN PARASITOIDS OF IDROSOPHILAI IN SWITZERLAND AND THEIR ABILITY TO PARASITIZE THE INVASIVE IDROSOPHILA SUZUKIII	SCIENTIFIC REPORTS	7	40697		2017	10.1038/srep40697
KREMMER L, 2017	KREMMER L;THAON M;BOROWIEC N;DAVID J;POIRIÉ M;GATTI J;RIS N	FIELD MONITORING OF DROSOPHILA SUZUKII AND ASSOCIATED COMMUNITIES IN SOUTH EASTERN FRANCE AS A PREREQUISITE FOR CLASSICAL BIOLOGICAL CONTROL	INSECTS	8	124		2017	10.3390/insects8040124
KRUGER AP, 2019	KRUGER A;SCHEUNEMANN T;VIEIRA J;MORAIS M;BERNARDI D;NAVA D;GARCIA F	EFFECTS OF EXTRINSIC INTRASPECIFIC COMPETITION AND HOST DEPRIVATION ON THE BIOLOGY OF ITRICHOPRIA ANASTREPHAEI HYMENOPTERA DIAPRIIDAE REARED ON IDROSOPHILA SUZUKIII DIPTERA DROSOPHILIDAE	NEOTROPICAL ENTOMOLOGY	48	957	965	2019	10.1007/s13744-019-00705-5
KRUITWAGEN A, 2021	KRUITWAGEN A;WERTHEIM B;BEUKEBOOM L	ARTIFICIAL SELECTION FOR NONREPRODUCTIVE HOST KILLING IN A NATIVE PARASITOID ON THE INVASIVE PEST IDROSOPHILA SUZUKIII	EVOLUTIONARY APPLICATIONS	14	1193	2011	2021	10.1111/eva.13252
LEE KZ, 2017	LEE K;VILCINSKAS A	ANALYSIS OF VIRUS SUSCEPTIBILITY IN THE INVASIVE INSECT PEST IDROSOPHILA SUZUKIII	JOURNAL OF INVERTEBRATE PATHOLOGY	148	695	701	2017	10.1016/j.jip.2017.06.010
LINDER S, 2022	LINDER S;JARRETT B;FANNING P;ISAACS R;SZŰCS M	LIMITED GAINS IN NATIVE PARASITOID PERFORMANCE ON AN INVASIVE HOST BEYOND THREE GENERATIONS OF SELECTION	EVOLUTIONARY APPLICATIONS	15	2113	2124	2022	10.1111/eva.13504
LINSCHEID Y, 2022	LINSCHEID Y;KESSEL T;VILCINSKAS A;LEE K	PATHOGENICITY OF LA JOLLA VIRUS IN IDROSOPHILA SUZUKIII FOLLOWING ORAL ADMINISTRATION	VIRUSES-BASEL	14	2158		2022	10.3390/v14102158
LIU S, 2023	LIU S;ZHANG J;SHENG Y;FENG W;LU Y;GUAN X;CHEN X;HUANG J;CHEN J	METABOLOMICS PROVIDES NEW INSIGHTS INTO HOST MANIPULATION STRATEGIES BY IASOBARA JAPONICAI HYMENOPTERA BRACONIDAE A FRUIT FLY PARASITOID	METABOLITES	13	336		2023	10.3390/metabo13030336
LIU X, 2023	LIU X;YANG Y;FAN Q;ZHANG Q	EFFECT OF ULTRAVIOLETB RADIATING IDROSOPHILA MELANOGASTERI AS HOST ON THE QUALITY OF ITRICHOPRIA DROSOPHILAEI A PUPAL PARASITOID OF IDROSOPHILA SUZUKIII	INSECTS	14	423		2023	10.3390/insects14050423
MANTILLA AFANADOR JG, 2023	MANTILLA A J;ARAUJO S;TEIXEIRA M;LOPES D;CERCEAU C;ANDREAZZA F;OLIVEIRA D;BERNARDI D;MOURA W;AGUIAR R;OLIVEIRA A;SANTOS G;ALVARENGA E;OLIVEIRA E	NOVEL LACTONEBASED INSECTICIDES AND DROSOPHILA SUZUKII MANAGEMENT SYNTHESIS POTENTIAL ACTION MECHANISMS AND SELECTIVITY FOR NONTARGET PARASITOIDS	INSECTS	14	697		2023	10.3390/insects14080697
MARIANO-MACEDO A, 2020	MARIANO-MACEDO A;VAZOUEZ-GONZALEZ A;REBOLLAR-ALVITER A;FIGUEROA J;MORALES S;VINUELA E;PINEDA S	BIOLOGICAL TRAITS OF A IPACHYCREPOIDEUS VINDEMIAEI MEXICAN POPULATION ON THE HOST IDROSOPHILA SUZUKIII	BULLETIN OF INSECTOLOGY	73	241	248	2020
MARTIN J, 2023	MARTIN J;VOGEL J;PETERS R;HERZ A	FIRST RECORD OF LEPTOPILINA JAPONICA NOVKOVI KIMURA 2011 HYMENOPTERA FIGITIDAE IN GERMANY A PARASITOID OF THE SPOTTED WING DROSOPHILA DROSOPHILA SUZUKII MATSUMURA 1931 DIPTERA DROSOPHILIDAE	JOURNAL OF APPLIED ENTOMOLOGY	147	1067	1073	2023	10.1111/jen.13182
MASTORE M, 2021	MASTORE M;CARAMELLA S;QUADRONI S;BRIVIO M	DROSOPHILA SUZUKII SUSCEPTIBILITY TO THE ORAL ADMINISTRATION OF BACILLUS THURINGIENSIS XENORHABDUS NEMATOPHILA AND ITS SECONDARY METABOLITES	INSECTS	12	635		2021	10.3390/insects12070635
MASTORE M, 2021	MASTORE M;QUADRONI S;BRIVIO M	SUSCEPTIBILITY OF IDROSOPHILA SUZUKIII LARVAE TO THE COMBINED ADMINISTRATION OF THE ENTOMOPATHOGENS IBACILLUS THURINGIENSISI AND ISTEINERNEMA CARPOCAPSAEI	SCIENTIFIC REPORTS	11	8149		2021	10.1038/s41598-021-87469-4
MATSUURA A, 2018	MATSUURA A;MITSUI H;KIMURA M	A PRELIMINARY STUDY ON DISTRIBUTIONS AND OVIPOSITION SITES OF IDROSOPHILA SUZUKIII DIPTERA DROSOPHILIDAE AND ITS PARASITOIDS ON WILD CHERRY TREE IN TOKYO CENTRAL JAPAN	APPLIED ENTOMOLOGY AND ZOOLOGY	53	47	53	2018	10.1007/s13355-017-0527-7
MAZZETTO F, 2015	MAZZETTO F;GONELLA E;ALMA A	IWOLBACHIAI INFECTION AFFECTS FEMALE FECUNDITY IN IDROSOPHILA SUZUKIII	BULLETIN OF INSECTOLOGY	68	153	157	2015
MAZZETTO F, 2016b	MAZZETTO F;MARCHETTI E;AMIRESMAEILI N;SACCO D;FRANCATI S;JUCKER C;DINDO M;LUPI D;TAVELLA L	IDROSOPHILAI PARASITOIDS IN NORTHERN ITALY AND THEIR POTENTIAL TO ATTACK THE EXOTIC PEST IDROSOPHILA SUZUKIII	JOURNAL OF PEST SCIENCE	89	837	850	2016	10.1007/s10340-016-0746-7
MCPHERSON AE, 2023	MCPHERSON A;ABRAM P;CURTIS E;DUDZIC J;PERLMAN S	DYNAMIC CHANGES IN IWOLBACHIAI INFECTION OVER A SINGLE GENERATION OF IDROSOPHILA SUZUKIII ACROSS A WIDE RANGE OF RESOURCE AVAILABILITY	ECOLOGY AND EVOLUTION	13	e10722		2023	10.1002/ece3.10722
MEDD NC, 2018	MEDD N;FELLOUS S;WALDRON F;XUEREB A;NAKAI M;CROSS J;OBBARD D	THE VIROME OF IDROSOPHILAI ISUZUKIII AN INVASIVE PEST OF SOFT FRUIT	VIRUS EVOLUTION	4	vey009		2018	10.1093/ve/vey009
MILLER B, 2015	MILLER B;ANFORA G;BUFFINGTON M;DAANE K;DALTON D;HOELMER K;STACCONI M;GRASSI A;IORIATTI C;LONI A;MILLER J;OUANTAR M;WANG N;WALTON V	SEASONAL OCCURRENCE OF RESIDENT PARASITOIDS ASSOCIATED WITH IDROSOPHILA SUZUKIII IN TWO SMALL FRUIT PRODUCTION REGIONS OF ITALY AND THE USA	BULLETIN OF INSECTOLOGY	68	255	263	2015
MODIC Š, 2019	MODIC Š;ŽIGON P;RAZINGER J	TRICHOPRIA DROSOPHILAE DIAPRIIDAE AND LEPTOPILINA HETEROTOMA FIGITIDAE NATIVE PARASITOIDS OF DROSOPHILA SUZUKII CONFIRMED IN SLOVENIA	ACTA AGRICULTURAE SLOVENICA	113	181	185	2019	10.14720/aas.2019.113.1.15
NARANJO-LAZARO JM, 2014	NARANJO-LAZARO J;MELLIN-ROSAS V;SANCHEZ-GONZALEZ G;ARREDONDO-BERNAL H	SUSCEPTIBILITY OF IDROSOPHILA SUZUKIII MATSUMURA DIPTERA DROSOPHILIDAE TO ENTOMOPHATOGENIC FUNGI	SOUTHWESTERN ENTOMOLOGIST	39	201	203	2014	10.3958/059.039.0119
NARCISO R, 2023	NARCISO R;SARIO S;MENDES R;SANTOS C	IDROSOPHILAII SUZUKIII DISPLAYS A SEXDEPENDENT IMMUNE RESPONSE TO MICROBACTERIUM THALASSIUM AND PROVIDENCIA SP INFECTION	BIOLOGICAL CONTROL	181	105204		2023	10.1016/j.biocontrol.2023.105204
NIKOLOULI K, 2020	NIKOLOULI K;SASSU F;MOUTON L;STAUFFER K	COMBINING STERILE AND INCOMPATIBLE INSECT TECHNIQUES FOR THE POPULATION SUPPRESSION OF IDROSOPHILA SUZUKIII	JOURNAL OF PEST SCIENCE	93	647	661	2020	10.1007/s10340-020-01199-6
NIKOLOULI K, 2021a	NIKOLOULI K;SASSU F;NTOUGIAS C;CACERES C;BOURTZIS K	IENTEROBACTERI SP AA26 AS A PROTEIN SOURCE IN THE LARVAL DIET OF IDROSOPHILA SUZUKIII	INSECTS	12	923		2021	10.3390/insects12100923
NOMANO FY, 2015	NOMANO F;MITSUI H;KIMURA M	CAPACITY OF JAPANESE IASOBARAI SPECIES HYMENOPTERA BRACONIDAE TO PARASITIZE A FRUIT PEST IDROSOPHILA SUZUKIII DIPTERA DROSOPHILIDAE	JOURNAL OF APPLIED ENTOMOLOGY	139	105	113	2015	10.1111/jen.12141
NOMANO FY, 2017	NOMANO F;KASUYA N;MATSUURA A;SUWITO A;MITSUI H;BUFFINGTON M;KIMURA M	GENETIC DIFFERENTIATION OF IGANASPIS BRASILIENSISI HYMENOPTERA FIGITIDAE FROM EAST AND SOUTHEAST ASIA	APPLIED ENTOMOLOGY AND ZOOLOGY	52	429	437	2017	10.1007/s13355-017-0493-0
OLIVEIRA DC, 2021	OLIVEIRA D;STUPP P;MARTINS L;WOLLMANN J;SANTOS G T;BERNARDI D;MELLO G F	INTERSPECIFIC COMPETITION INITRICHOPRIA ANASTREPHAEIPARASITISM HYMENOPTERA DIAPRIIDAE ANDIPACHYCREPOIDEUS VINDEMMIAEIHYMENOPTERA PTEROMALIDAE PARASITISM ON PUPAE OFIDROSOPHILA SUZUKIIIDIPTERA DROSOPHILIDAE	PHYTOPARASITICA	49	207	215	2021	10.1007/s12600-020-00843-2
PEREZ-GUERRERO S, 2017	PEREZ-GUERRERO S;MARIA M J	POTENTIAL PREDATION OF COMMERCIAL HEMIPTERANS ONI DROSOPHILA SUZUKIII DIPTERA DROSOPHILIDAE EGGS	REVISTA COLOMBIANA DE ENTOMOLOGIA	43	251	254	2017	10.25100/socolen.v43i2.5950
POYET M, 2013	POYET M;HAVARD S;PREVOST O;DOURY G;GIBERT P;ESLIN P	RESISTANCE OF DROSOPHILA SUZUKII TO THE LARVAL PARASITOIDS LEPTOPILINA HETEROTOMA AND ASOBARA JAPONICA IS RELATED TO HAEMOCYTE LOAD	PHYSIOLOGICAL ENTOMOLOGY	38	45	53	2013	10.1111/phen.12002
POYET M, 2017	POYET M;ESLIN P;CHABRERIE O;PRUD'HOMME E;GIBERT P	THE INVASIVE PEST IDROSOPHILA SUZUKIII USES TRANSGENERATIONAL MEDICATION TO RESIST PARASITOID ATTACK	SCIENTIFIC REPORTS	7	43696		2017	10.1038/srep43696
PRICE BE, 2023	PRICE B;BREECE C;GALINDO G;GREENHALGH A;SAGILI R;CHOI M;LEE J	NONNUTRITIVE SUGARS FOR SPOTTEDWING DROSOPHILA DIPTERA DROSOPHILIDAE CONTROL HAVE MINIMAL NONTARGET EFFECTS ON HONEY BEE LARVAE A PUPAL PARASITOID AND YELLOW JACKETS	ENVIRONMENTAL ENTOMOLOGY	52	47	55	2023	10.1093/ee/nvac095
PUPPATO S, 2020	PUPPATO S;GRASSI A;PEDRAZZOLI F;DE ;CRISTOFARO A;IORIATTI C	FIRST REPORT OF ILEPTOPILINA JAPONICAI IN EUROPE	INSECTS	11	611		2020	10.3390/insects11090611
RECHE V, 2021	RECHE V;GALLARDO F;FUNES C;ESCOBAR L;OVRUSKI S;KIRSCHBAUM D	A NEW SPECIES OF IDIEUCOILAI HYMENOPTERA FIGITIDAE ASSOCIATED WITH IDROSOPHILA SUZUKIII DIPTERA DROSOPHILIDAE IN ARGENTINA	BULLETIN OF INSECTOLOGY	74	11	18	2021
REEVE MA, 2019	REEVE M;SEEHAUSEN M	DISCRIMINATION BETWEEN ASIAN POPULATIONS OF THE PARASITOID WASP IGANASPISI CF IBRASILIENSISI USING A SIMPLE MALDITOF MSBASED METHOD FOR USE WITH INSECTS	BIOLOGY METHODS \& PROTOCOLS	4	bpz002		2019	10.1093/biomethods/bpz002
RENKEMA JM, 2015	RENKEMA J;TELFER Z;GARIEPY T;HALLETT R	IDALOTIA CORIARIAI AS A PREDATOR OF IDROSOPHILA SUZUKIII FUNCTIONAL RESPONSES REDUCED FRUIT INFESTATION AND MOLECULAR DIAGNOSTICS	BIOLOGICAL CONTROL	89	1	10	2015	10.1016/j.biocontrol.2015.04.024
RENKEMA JM, 2018	RENKEMA J;CUTHBERTSON A	IMPACT OF MULTIPLE NATURAL ENEMIES ON IMMATURE IDROSOPHILA SUZUKIII IN STRAWBERRIES AND BLUEBERRIES	BIOCONTROL	63	719	728	2018	10.1007/s10526-018-9874-8
RHODES EM, 2018	RHODES E;AVERY P;LIBURD O	EFFICACY OF ENTOMOPATHOGENIC FUNGAL PRODUCTS FOR BIOLOGICAL CONTROL OF SPOTTED WING DROSOPHILA DIPTERA DROSOPHILIDAE UNDER LABORATORY CONDITIONS	FLORIDA ENTOMOLOGIST	101	526	528	2018	10.1653/024.101.0329
SANCHEZ-GONZALEZ JA, 2020	SANCHEZ-GONZALEZ J;LOMELI-FLORES E;ARREDONDO-BERNAL J	IDROSOPHILA SUZUKIII RESPONSE TO ILEPTOPILINA BOULARDII AND IGANASPIS BRASILIENSISI PARASITISM	BULLETIN OF INSECTOLOGY	73	209	215	2020
SARIO S, 2021	SARIO S;SANTOS C;GONCALVES F;TORRES L	DNA SCREENING OF IDROSOPHILA SUZUKIII PREDATORS IN BERRY FIELD ORCHARDS SHOWS NEW PREDATORY TAXONOMICAL GROUPS	PLOS ONE	16	e0249673		2021	10.1371/journal.pone.0249673
SCHMIDT JM, 2019	SCHMIDT J;WHITEHOUSE T;GREEN H;SCHMIDT-JEFFRIS R;SIAL A	LOCAL AND LANDSCAPESCALE HETEROGENEITY SHAPE SPOTTED WING DROSOPHILA IDROSOPHILA SUZUKIII ACTIVITY AND NATURAL ENEMY ABUNDANCE IMPLICATIONS FOR TROPHIC INTERACTIONS	AGRICULTURE ECOSYSTEMS \& ENVIRONMENT	272	86	94	2019	10.1016/j.agee.2018.11.014
SEEHAUSEN ML, 2020	SEEHAUSEN M;RIS N;DRISS L;RACCA A;GIROD P;WAROT S;BOROWIEC N;TOŠEVSKI I;KENIS M	EVIDENCE FOR A CRYPTIC PARASITOID SPECIES REVEALS ITS SUITABILITY AS A BIOLOGICAL CONTROL AGENT	SCIENTIFIC REPORTS	10	19096		2020	10.1038/s41598-020-76180-5
SEEHAUSEN ML, 2022	SEEHAUSEN M;VALENTI R;FONTES J;MEIER M;MARAZZI C;MAZZI D;KENIS M	LARGEARENA FIELD CAGE RELEASES OF A CANDIDATE CLASSICAL BIOLOGICAL CONTROL AGENT FOR SPOTTED WING DROSOPHILA SUGGEST LOW RISK TO NONTARGET SPECIES	JOURNAL OF PEST SCIENCE	95	1057	1065	2022	10.1007/s10340-022-01487-3
SHAW B, 2023	SHAW B;WALKER A;HEMER S;CANNON M;BROWN B;ROGAI F;FOUNTAIN M	PRELIMINARY EVIDENCE OF DROSOPHILA SUZUKII PARASITISM IN SOUTHEAST ENGLAND	PARASITOLOGY RESEARCH	122	2585	2597	2023	10.1007/s00436-023-07957-6
SHAWER R, 2018a	SHAWER R;DONATI I;CELLINI A;SPINELLI F;MORI N	INSECTICIDAL ACTIVITY OF PHOTORHABDUS LUMINESCENS AGAINST DROSOPHILA SUZUKII	INSECTS	9	148		2018	10.3390/insects9040148
SIFFERT A, 2021	SIFFERT A;CAHENZLI F;KEHRLI P;DANIEL C;DEKUMBIS V;EGGER B;FURTWENGLER J;MINGUELY C;STAHELI N;WIDMER F;MAZZI D;COLLATZ J	PREDATION ON IDROSOPHILA SUZUKIII WITHIN HEDGES IN THE AGRICULTURAL LANDSCAPE	INSECTS	12	305		2021	10.3390/insects12040305
SRIRAM A, 2023	SRIRAM A;VOYVOT S;JOHNSON B;CHOWDHURY S;FANNING P;LEE J	MESH COVERS ON SENTINEL PARASITOID TRAPS PREVENT DROSOPHILA SUZUKII MOVEMENT AND IMPACT PARASITISM BY GANASPIS BRASILIENSIS AND PACHYCREPOIDEUS VINDEMIAE	BIOCONTROL SCIENCE AND TECHNOLOGY	33	1030	1040	2023	10.1080/09583157.2023.2272227
STACCONI MV, 2019a	ROSSI S M;GRASSI A;IORIATTI C;ANFORA G	AUGMENTATIVE RELEASES OF TRICHOPRIA DROSOPHILAE FOR THE SUPPRESSION OF EARLY SEASON DROSOPHILA SUZUKII POPULATIONS	BIOCONTROL	64	9	19	2019	10.1007/s10526-018-09914-0
STACCONI MV, 2022	ROSSI-STACCONI M;WANG X;STOUT L;DAANE K;BIONDI A;STAHL J;BUFFINGTON M;ANFORA G;HOELMER K	METHODS FOR REARING THE PARASITOID IGANASPIS BRASILIENSISI A PROMISING BIOLOGICAL CONTROL AGENT FOR THE INVASIVE IDROSOPHILA SUZUKIII	JOVE-JOURNAL OF VISUALIZED EXPERIMENTS		e63898		2022	10.3791/63898
STACCONI MVR, 2015	STACCONI M;BUFFINGTON M;DAANE D;GRASSI A;KACAR G;MILLER B;MILLER J;BASER N;IORIATTI V;WIMAN N;WANG X;ANFORA G	HOST STAGE PREFERENCE EFFICACY AND FECUNDITY OF PARASITOIDS ATTACKING IDROSOPHILA SUZUKIII IN NEWLY INVADED AREAS	BIOLOGICAL CONTROL	84	28	35	2015	10.1016/j.biocontrol.2015.02.003
STACCONI MVR, 2017	STACCONI M;PANEL A;BASER C;PANTEZZI T;ANFORA G	COMPARATIVE LIFE HISTORY TRAITS OF INDIGENOUS ITALIAN PARASITOIDS OF IDROSOPHILA SUZUKIII AND THEIR EFFECTIVENESS AT DIFFERENT TEMPERATURES	BIOLOGICAL CONTROL	112	20	27	2017	10.1016/j.biocontrol.2017.06.003
STACCONI MVR, 2018	STACCONI M;AMIRESMAEILI N;BIONDI A;CARLI C;CARUSO S;DINDO M;FRANCATI S;GOTTARDELLO A;GRASSI D;MARCHETTI E;MAZZETTO F;MORI N;PANTEZZI T;TAVELLA L;GARZIA G;TONINA L;VACCARI G;ANFORA C	HOST LOCATION AND DISPERSAL ABILITY OF THE COSMOPOLITAN PARASITOID ITRICHOPRIA DROSOPHILAEI RELEASED TO CONTROL THE INVASIVE SPOTTED WING DROSOPHILA	BIOLOGICAL CONTROL	117	188	196	2018	10.1016/j.biocontrol.2017.11.013
TOLEDO-HERNANDEZ R, 2021	ALBERTO T R;MARTINEZ F;DE L;RAMIREZ-AHUJA M;SANCHEZ A;RODRIGUEZ A;BUFFINGTON M	THE DESCRIPTION OF AN EFFICIENT TRAP FOR MONITORING IDROSOPHILA SUZUKIII PARASITOIDS IN ORGANIC SOFT FRUIT CROPS AND A NEW RECORD OF IGANASPIS BRASILIENSISI IHERING HYMENOPTERA FIGITIDAE FROM MICHOACAN MEXICO	PROCEEDINGS OF THE ENTOMOLOGICAL SOCIETY OF WASHINGTON	123	230	243	2021	10.4289/0013-8797.123.1.230
TSURUDA M, 2023	TSURUDA M;GIROD P;CLAUSEN M;CARRILLO J	AROMATIC BORDER PLANTS IN EARLY SEASON BERRIES DO NOT INCREASE PARASITISM OF SPOTTED WING DROSOPHILA IDROSOPHILA SUZUKIII	PEST MANAGEMENT SCIENCE	79	134	139	2023	10.1002/ps.7182
ULMER R, 2021	ULMER R;COUTY A;ESLIN P;CHABRERIE O	EFFECT OF MACROARTHROPODS ON IDROSOPHILA SUZUKIII PERIOVIPOSITION EVENTS AN EXPERIMENTAL SCREENING	ENTOMOLOGIA EXPERIMENTALIS ET APPLICATA	169	519	530	2021	10.1111/eea.13046
VIEIRA JG, 2020	ALEIXO V J;KRUEGER T;MORAIS M;SPERIOGIN H;MELLO G F;NAVA D;BERNARDI D	SOME ASPECTS OF THE BIOLOGY OF ITRICHOPRIA ANASTREPHAEI HYMENOPTERA DIAPRIIDAE A RESIDENT PARASITOID ATTACKING IDROSOPHILA SUZUKIII DIPTERA DROSOPHILIDAE IN BRAZIL	JOURNAL OF ECONOMIC ENTOMOLOGY	113	81	87	2020	10.1093/jee/toz270
VIEIRA JGA, 2020	VIEIRA J;KRÜGER A;SCHEUNEUMANN T;GARCEZ A;MORAIS M;GARCIA F;NAVA D;BERNARDI D	EFFECT OF TEMPERATURE ON THE DEVELOPMENT TIME AND LIFETIME FECUNDITY OF TRICHOPRIA ANASTREPHAE PARASITIZING DROSOPHILA SUZUKII	JOURNAL OF APPLIED ENTOMOLOGY	144	857	865	2020	10.1111/jen.12799
WANG J, 2022	WANG J;ZHENG Y;FAN L;WANG W	SURVEYS OF DROSOPHILA SUZUKII DIPTERA DROSOPHILIDAE AND ITS HOST FRUITS AND ASSOCIATED PARASITOIDS IN NORTHEASTERN CHINA	INSECTS	13	390		2022	10.3390/insects13040390
WANG X, 2016a	WANG X;KACAR G;BIONDI A;DAANE K	LIFEHISTORY AND HOST PREFERENCE OF ITRICHOPRIA DROSOPHILAEI A PUPAL PARASITOID OF SPOTTED WING DROSOPHILA	BIOCONTROL	61	387	397	2016	10.1007/s10526-016-9720-9
WANG X, 2016b	WANG X;KAÇAR G;BIONDI A;DAANE K	FORAGING EFFICIENCY AND OUTCOMES OF INTERACTIONS OF TWO PUPAL PARASITOIDS ATTACKING THE INVASIVE SPOTTED WING DROSOPHILA	BIOLOGICAL CONTROL	96	64	71	2016	10.1016/j.biocontrol.2016.02.004
WANG X, 2018a	WANG X;NANCE A;JONES K;DAANE K	ASPECTS OF THE BIOLOGY AND REPRODUCTIVE STRATEGY OF TWO ASIAN LARVAL PARASITOIDS EVALUATED FOR CLASSICAL BIOLOGICAL CONTROL OF IDROSOPHILA SUZUKIII	BIOLOGICAL CONTROL	121	58	65	2018	10.1016/j.biocontrol.2018.02.010
WANG X, 2018b	WANG X;SERRATO M;SON Y;WALTON V;HOGG B;DAANE K	THERMAL PERFORMANCE OF TWO INDIGENOUS PUPAL PARASITOIDS ATTACKING THE INVASIVE IDROSOPHILA SUZUKIII DIPTERA DROSOPHILIDAE	ENVIRONMENTAL ENTOMOLOGY	47	764	772	2018	10.1093/ee/nvy053
WANG X, 2019	WANG X;HOGG B;HOUGARDY E;NANCE A;DAANE K	POTENTIAL COMPETITIVE OUTCOMES AMONG THREE SOLITARY LARVAL ENDOPARASITOIDS AS CANDIDATE AGENTS FOR CLASSICAL BIOLOGICAL CONTROL OF IDROSOPHILA SUZUKIII	BIOLOGICAL CONTROL	130	18	26	2019	10.1016/j.biocontrol.2018.12.003
WANG X, 2020	WANG X;BIONDI A;DAANE K	FUNCTIONAL RESPONSES OF THREE CANDIDATE ASIAN LARVAL PARASITOIDS EVALUATED FOR CLASSICAL BIOLOGICAL CONTROL OF IDROSOPHILA SUZUKIII DIPTERA DROSOPHILIDAE	JOURNAL OF ECONOMIC ENTOMOLOGY	113	73	80	2020	10.1093/jee/toz265
WANG X, 2021a	WANG X;BIONDI A;NANCE A;ZAPPALA L;HOELMER K;DAANE K	ASSESSMENT OF IASOBARAI IJAPONICAI AS A POTENTIAL BIOLOGICAL CONTROL AGENT FOR THE SPOTTED WING DROSOPHILA IDROSOPHILA SUZUKIII	ENTOMOLOGIA GENERALIS	41	1	12	2021	10.1127/entomologia/2020/1100
WANG X, 2021b	WANG X;HOGG B;BIONDI A;DAANE K	PLASTICITY OF BODY GROWTH AND DEVELOPMENT IN TWO COSMOPOLITAN PUPAL PARASITOIDS	BIOLOGICAL CONTROL	163	104738		2021	10.1016/j.biocontrol.2021.104738
WILCHES DM, 2021	WILCHES D;COGHLIN P;FLOATE K	NEXT GENERATION SEQUENCING INSECT MICROBIOMES AND THE CONFOUNDING EFFECT OF IWOLBACHIAI A CASE STUDY USING SPOTTEDWING DROSOPHILA IDROSOPHILA SUZUKIII DIPTERA DROSOPHILIDAE	CANADIAN JOURNAL OF ZOOLOGY	99	588	595	2021	10.1139/cjz-2020-0260
WOLF S, 2018	WOLF S;ZEISLER C;SINT D;ROMEIS J;TRAUGOTT M;COLLATZ J	A SIMPLE AND COSTEFFECTIVE MOLECULAR METHOD TO TRACK PREDATION ON IDROSOPHILA SUZUKIII IN THE FIELD	JOURNAL OF PEST SCIENCE	91	927	935	2018	10.1007/s10340-017-0948-7
WOLF S, 2019	WOLF S;BAUR H;COLLATZ J	LIFE HISTORY OF VRESTOVIA FIDENAS A POTENTIAL CONTROL AGENT OF DROSOPHILA SUZUKII	BIOCONTROL	64	263	275	2019	10.1007/s10526-019-09933-5
WOLF S, 2020	WOLF S;BOYCHEVA-WOLTERING S;ROMEIS J	ITRICHOPRIA DROSOPHILAEI PARASITIZES IDROSOPHILA SUZUKIII IN SEVEN COMMON NONCROP FRUITS	JOURNAL OF PEST SCIENCE	93	627	638	2020	10.1007/s10340-019-01180-y
WOLF S, 2021	WOLF S;BARMETTLER E;EISENRING M;ROMEIS J;COLLATZ J	HOST SEARCHING AND HOST PREFERENCE OF RESIDENT PUPAL PARASITOIDS OF DROSOPHILA SUZUKII IN THE INVADED REGIONS	PEST MANAGEMENT SCIENCE	77	243	252	2021	10.1002/ps.6013
WOLTERING SB, 2019	WOLTERING S;ROMEIS J;COLLATZ J	INFLUENCE OF THE REARING HOST ON BIOLOGICAL PARAMETERS OF TRICHOPRIA DROSOPHILAE A POTENTIAL BIOLOGICAL CONTROL AGENT OF DROSOPHILA SUZUKII	INSECTS	10	183		2019	10.3390/insects10060183
WOLTZ JM, 2015	WOLTZ J;DONAHUE K;BRUCK D;LEE J	EFFICACY OF COMMERCIALLY AVAILABLE PREDATORS NEMATODES AND FUNGAL ENTOMOPATHOGENS FOR AUGMENTATIVE CONTROL OF IDROSOPHILA SUZUKIII	JOURNAL OF APPLIED ENTOMOLOGY	139	759	770	2015	10.1111/jen.12200
WOLTZ JM, 2017	WOLTZ J;LEE J	PUPATION BEHAVIOR AND LARVAL AND PUPAL BIOCONTROL OF IDROSOPHILA SUZUKIII IN THE FIELD	BIOLOGICAL CONTROL	110	62	69	2017	10.1016/j.biocontrol.2017.04.007
YAMAZAKI I, 2023	YAMAZAKI I;ONUMA M;RI T;OKANE N;DEGAWA Y;SAWAMURA K	LABORATORY EXPERIMENTS OF ISTIGMATOMYCES MAJEWSKIII LABOULBENIALES LABOULBENIACEAE INFECTION ON IDROSOPHILA SUZUKIII DIPTERA DROSOPHILIDAE	APPLIED ENTOMOLOGY AND ZOOLOGY	58	379	385	2023	10.1007/s13355-023-00843-8
YI C, 2020	YI C;CAI P;LIN J;LIU X;AO G;ZHANG Q;XIA H;YANG J;JI Q	LIFE HISTORY AND HOST PREFERENCE OF TRICHOPRIA DROSOPHILAE FROM SOUTHERN CHINA ONE OF THE EFFECTIVE PUPAL PARASITOIDS ON THE DROSOPHILA SPECIES	INSECTS	11	103		2020	10.3390/insects11020103
YOUSEF M, 2018	YOUSEF M;ARANDA-VALERA E;QUESADA-MORAGA E	LUREANDINFECT AND LUREANDKILL DEVICES BASED ON IMETARHIZIUM BRUNNEUMI FOR SPOTTED WING DROSOPHILA CONTROL	JOURNAL OF PEST SCIENCE	91	227	235	2018	10.1007/s10340-017-0874-8
ZENGIN E, 2019	ZENGIN E;KARACA İ	DYNAMICS OF TRAPPED ADULT POPULATIONS OF DROSOPHILA SUZUKII MATSUMURA DIPTERA DROSOPHILIDAE AND ITS PARASITOIDS IN UAK PROVINCE TURKEY	EGYPTIAN JOURNAL OF BIOLOGICAL PEST CONTROL	29	43		2019	10.1186/s41938-019-0147-3
ZHANG X, 2020	ZHANG X;LI C;PAN Z;ZHU J;WANG Z;SHI M;CHEN X;HUANG J	THE COMPLETE MITOCHONDRIAL GENOME OF IASOBARA JAPONICAI HYMENOPTERA BRACONIDAE	MITOCHONDRIAL DNA PART B-RESOURCES	5	1279	1281	2020	10.1080/23802359.2020.1732238
ZHOU S, 2019	ZHOU S;ZHOU Y;WANG Y;CHEN J;PANG L;PAN Z;LI C;SHI M;HUANG J;CHEN X	THE DEVELOPMENTAL TRANSCRIPTOME OF ITRICHOPRIA DROSOPHILAEI HYMENOPTERA DIAPRIIDAE AND INSIGHTS INTO CUTICULAR PROTEIN GENES	COMPARATIVE BIOCHEMISTRY AND PHYSIOLOGY D-GENOMICS \& PROTEOMICS	29	245	254	2019	10.1016/j.cbd.2018.12.005
ZHU CJ, 2017	ZHU C;LI J;WANG H;ZHANG M;HU H	DEMOGRAPHIC POTENTIAL OF THE PUPAL PARASITOID ITRICHOPRIA DROSOPHILAEI HYMENOPTERA DIAPRIIDAE REARED ON IDROSOPHILA SUZUKIII DIPTERA DROSOPHILIDAE	JOURNAL OF ASIA-PACIFIC ENTOMOLOGY	20	747	751	2017	10.1016/j.aspen.2017.04.008
